# Supplementary material for: Molecular and cellular characterization of ABCG2 in the prostate
Source: BMC Urol. 2007 Apr 10;7:6. doi: 10.1186/1471-2490-7-6 (PMC1853103; doi:10.1186/1471-2490-7-6)
Supplement: Additional file 2 — ABCG2 unique genes. Transcriptome analysis of prostate ABCG2+ detected 1291 probesets not detected in the SP or endothelial data with a raw fluorescence signal > 50, 232 probesets with signal > 100. [file 1471-2490-7-6-S2.xls]

## Sheet: Sheet1
Probeset	5D3_raw	5D3_std	Endo_raw	Endo_std	SP_raw	SP_std	Common	Genbank	Venn 5D3 not in Endo or SP ANOVA
239448_at	328.519	195.864	45.8625	17.2429	7.26446	10.204	SMAD3	AI475033	5D3 vs SP 04-04-06
242110_at	305.396	240.761	29.1805	14.4457	5.90243	8.2117		AV735587	ANOVA p<0.05
242471_at	288.142	176.818	47.1748	18.7137	6.64586	11.0265		AI916641	232>100
221523_s_at	276.504	155.295	47.0934	20.7261	6.70026	11.8141		AL138717
242121_at	261.043	184.007	19.4084	7.86913	5.07371	5.13738		AW973232
210089_s_at	249.549	175.353	45.0636	17.846	6.2729	10.5408	LAMA4	BC004241
235028_at	248.193	208.951	29.8851	11.004	5.4859	6.77711		BG288330
213910_at	243.313	150.512	26.5537	14.6114	4.45025	7.12108	IGFBP7	AW770896
222372_at	237.454	223.944	38.0928	22.1386	6.15714	9.66262	BAIAP1	AW971248
236361_at	235.273	150.283	28.4788	20.5652	16.8425	12.0447	GALNT7	BF432376
236528_at	231.255	125.305	34.4664	12.8286	7.65139	7.76455	UBE2J1	N64079
232007_at	216.595	89.516	44.7598	20.433	4.57842	11.0983	LPAAT-e	AU145356
228248_at	216.287	215.859	45.0184	33.0094	47.702	13.3876	KIAA1999	W49629
239348_at	208.003	84.6996	31.755	12.1056	7.58509	7.37126	USP31	AI285970
238913_at	206.924	94.6727	38.0029	18.4199	7.38789	9.29979	CPSF6	AW235215
239220_at	206.3	196.959	48.3054	25.3122	6.16204	8.87177		AA449026
1556420_s_at	205.119	64.0617	27.4997	10.9541	5.98883	6.75039	na	AK097253
241387_at	204.21	78.0023	39.2879	41.5529	12.2032	12.7763		AW276701
204672_s_at	201.995	32.453	46.8806	28.6605	10.507	12.6135	ANKRD6	NM_014942
243827_at	199.864	94.7786	46.9289	22.6955	11.3792	11.7478	TEX27	AL038125
242725_at	192.415	89.1362	44.2395	17.6104	5.81666	10.4092	KDELR2	BG026159
231841_s_at	187.975	94.3438	31.8647	16.5673	4.60186	8.43568	KIAA1462	AL553774
223797_at	186.498	123.952	30.5226	25.4928	8.14616	9.71236	PRO2852	AF130079
217662_x_at	183.552	84.6816	42.8939	45.3018	7.10199	11.8826	BCAP29	AI393960
235847_at	180.323	76.0379	42.2011	24.5796	9.99287	11.1165	TEX27	BF111312
235052_at	179.347	63.8922	39.2039	27.3335	4.93902	11.4918	FLJ38451	AV758821
235138_at	178.161	28.7485	41.9265	21.4434	6.70823	10.735	PUM2	AA565051
204078_at	175.777	95.1672	41.4279	15.8431	7.14909	9.42487	SC65	NM_006455
225166_at	175.718	104.338	44.5161	35.874	5.47469	12.9271	ARHGAP18	AU158022
228501_at	174.862	76.3105	21.1213	12.8362	7.45942	6.57115	GALNT7	BF055343
228601_at	172.357	56.4868	35.1525	14.4119	11.8159	8.63309	LOC401022	AW340112
233011_at	170.911	103.85	39.3189	30.0208	5.84375	9.77365	ANXA1	AU155094
235912_at	169.531	60.6243	48.3218	17.5994	8.03729	10.403	CHR2SYT	BE552155
227628_at	167.597	66.1255	47.2879	22.9323	7.18598	11.685	LOC493869	AL571557
236216_at	167.551	34.6005	47.7648	17.1171	11.6792	10.1338	TCF7L2	AA598661
219842_at	166.748	85.0236	43.8732	35.8863	5.19774	9.84796	FLJ20051	NM_019087
236961_at	166.285	120.022	44.5867	16.5754	9.99167	9.83196	DRPLA	AI539426
1556568_a_at	162.083	94.4443	22.7871	11.7033	6.36876	6.36558	NLK	N46436
1553243_at	161.191	43.9943	47.6029	19.419	5.63383	10.9015	FLJ14641	NM_032817
217936_at	160.957	90.6489	46.4745	22.0512	8.48968	12.8648	ARHGAP5	AW044631
1553102_a_at	160.843	75.802	34.3037	16.7754	5.20479	9.94333	DKFZP434C171	BC016647
233276_at	160.352	125.497	45.8628	21.416	6.54144	11.2556		AU146390
243664_at	159.15	35.8191	44.6872	18.1579	5.64997	10.7153	TXNL	AA629944
1565701_at	158.989	116.745	20.7399	10.0922	8.27358	6.29109		AL832624
242865_at	158.798	57.9883	49.146	18.077	5.97664	10.67	SDFR1	AI332638
232324_x_at	157.667	31.4685	22.497	9.50816	6.71667	5.98311	PPAP2B	AK001092
224314_s_at	157.596	76.736	34.0485	14.9282	4.76823	8.91809	EGLN1	AF277174
222284_at	155.039	38.5269	43.3132	23.7717	19.5213	13.876		AI734111
213552_at	154.998	34.1088	37.6484	16.2909	4.91535	9.67365	GLCE	W87398
233019_at	154.559	93.7023	40.9792	31.3569	4.81172	7.95009	CNOT7	AU145061
1555136_at	154.489	90.4938	23.5996	10.8277	5.65453	6.2491	FGD6	BC013319
209314_s_at	153.926	77.181	36.904	24.5067	5.49857	10.4274	HBS1L	AK024258
227228_s_at	153.61	58.0812	35.8124	15.1147	7.7755	9.02121	KIAA1509	AB040942
231945_at	152.973	35.7292	42.0541	20.7653	9.57472	11.198	FILIP1	AK001570
237768_x_at	151.955	39.4784	41.0134	14.937	6.66883	8.92295	TAF15	AA825925
64900_at	151.832	38.9242	39.801	15.0188	6.61206	8.96815		4874397_RC
235834_at	151.018	65.4431	43.9204	17.1427	6.92037	10.1481	CALD1	BF063186
206928_at	148.154	64.4279	46.3583	25.9621	6.65995	8.31354	ZNF124	NM_003431
212338_at	148.068	80.7726	31.2749	17.2406	4.86612	8.87984	MYO1D	AA621962
236401_at	147.838	45.7	34.9719	15.209	8.96127	8.64419	GIMAP1	AA514370
242447_at	147.73	51.9937	43.6992	29.0056	6.42792	10.8698		AI656180
232874_at	147.34	41.4887	28.8166	11.0996	5.92481	6.82841	DOCK9	AU146550
208015_at	146.68	65.4869	47.8463	21.3265	5.29996	10.3715	MADH1	NM_015583
228141_at	146.316	39.5477	29.0216	14.2929	9.06362	7.6809		AA173223
1556239_a_at	145.343	43.8182	37.2953	23.5941	12.0281	10.5151		BC040322
211760_s_at	145.327	68.0761	47.6264	18.7018	4.80135	10.5789	VAMP4	BC005974
237006_at	144.77	79.4917	27.747	10.2715	6.05297	6.38616	MLLT2	AA703523
227785_at	144.147	24.9211	47.0992	16.5206	6.84111	9.80147	SDCCAG8	AF039690
207078_at	144.022	62.4402	43.1239	17.3899	5.48722	10.2861	MED6	NM_005466
237398_at	143.893	51.7816	39.8038	29.6131	11.6538	11.6738	ARHGEF12	AA890487
1560359_at	142.871	34.2189	39.3464	18.597	5.65024	9.6816	ITGA1	BG619261
1568957_x_at	142.762	114.908	26.9516	17.6154	5.49466	6.84713	FNBP2	BE877775
244840_x_at	140.861	58.5048	35.7477	14.1983	7.76915	8.51539	na	AW452588
242476_at	140.333	107.779	25.2202	9.52606	4.87584	5.99251		AI436356
221572_s_at	139.148	60.7502	43.7	19.6093	7.52447	11.529	SLC26A6	AF288410
230604_at	138.92	32.9909	49.3669	22.6362	8.461	11.6608	MYOM1	BE670600
238551_at	138.682	49.6702	38.3154	18.4744	8.1987	9.5014		BF541967
232681_at	138.638	92.0807	27.6766	17.2139	14.1273	10.1878	PSIP2	AI252087
230427_s_at	138.47	57.1152	38.9812	16.1622	6.9337	9.60212	BAG5	AW673909
37462_i_at	138.335	106.155	38.7486	17.3274	7.21344	10.2512		4850895
209632_at	138.094	35.7597	47.4931	18.1855	6.42164	10.7307	PPP2R3A	AI760130
207554_x_at	136.534	25.0395	46.5078	16.5995	9.22487	9.84539	TBXA2R	NM_001060
232469_x_at	136.343	67.6069	49.5574	17.3235	5.43404	10.2489	SSBP3	AK023883
219166_at	136.082	31.2442	46.906	20.7317	5.74752	12.1602	C14orf104	NM_018139
232264_at	136.045	32.5006	46.5287	16.4467	9.74669	9.7603	EDD	AK022204
214583_at	135.938	39.4038	48.1467	30.1454	5.71618	12.9275	RSC1A1	AI268381
223500_at	135.391	56.2853	35.1162	18.9309	5.72329	8.12583	CPLX1	BC002471
239121_at	135.313	55.0985	45.2081	22.9284	9.26129	10.232	PTK2	AI247478
233882_s_at	134.86	67.7946	27.4278	12.5771	6.76975	6.87774	SEMA6D	AK022831
238649_at	134.656	47.4415	47.2236	22.0242	5.54865	12.8886	PITPNC1	AA815089
229342_at	134.431	29.0408	48.4186	19.2648	6.9572	11.3356		AI708256
243874_at	133.903	62.7565	27.237	11.1171	7.62022	6.83777	FLJ42393	AI079544
205514_at	133.627	43.4723	40.6328	19.0083	5.35591	9.48847	ZNF415	NM_018355
230306_at	132.842	54.2082	45.4203	16.7003	8.66754	9.90149	MGC10485	AA514326
1558254_s_at	132.546	57.2736	45.0336	20.3339	5.34366	11.9363	SRPK2	BU155802
1557300_s_at	132.282	72.7501	41.6055	21.6782	6.09331	7.28689	WHSC2	AI741292
1559203_s_at	132.165	43.1726	26.8099	9.85873	5.47304	6.16762	KRAS2	BC029545
232098_at	132.108	53.4929	35.3131	13.347	5.52499	8.04794	BPAG1; BP240; CATX-15; FLJ13425; FLJ21489; FLJ30627; FLJ32235; KIAA0728	AK025142
1556325_at	131.484	38.3181	22.2511	14.4503	4.48277	7.18144	FILIP1	AL832009
1563077_at	131.479	55.1778	44.0373	19.1002	5.52274	11.2432	na	BC014346
1552347_at	130.525	71.0162	31.1925	12.1629	6.50437	7.40233	CRYZL1	NM_145311
228866_at	130.292	27.0935	49.0426	17.556	6.88718	10.3788	ANKRD11	BF514864
222316_at	129.91	40.8562	15.2479	7.02024	5.30544	4.71371	VDP	AW973253
1569129_s_at	129.32	49.0941	49.7484	21.1516	6.22235	12.3966		BC016013
1564651_at	129.247	49.673	40.8265	20.724	6.32486	8.53543	LOC221710	AK058186
238437_at	129.099	28.4601	44.494	18.8781	4.83018	11.1186		AV726376
233599_at	128.965	65.9657	47.8923	18.803	7.35571	11.0766		AK025151
231103_at	128.229	46.9206	26.0103	10.846	6.17853	6.69247		AI656867
209627_s_at	128.015	30.8674	43.3526	20.4809	5.94991	12.019	OSBPL3	AY008372
1552365_at	127.986	56.06	37.0165	25.0209	6.26041	10.1739	SCIN	NM_033128
235439_at	127.857	75.7817	38.8761	15.286	6.83303	9.11603	RBMS2	AL536268
225567_at	127.759	48.1749	33.2266	13.7913	5.81385	8.29159	na	BE207755
225004_at	127.225	31.4658	47.323	18.8315	6.99307	11.0925	MGC4251	AL525613
1555476_at	126.452	71.4747	31.8846	20.8907	5.14206	7.69868	IREB2	BC017880
234394_at	126.161	45.6517	29.7563	14.4874	7.87846	8.52968	KIAA1630	AB046850
1558501_at	126.067	33.3508	45.3598	26.1884	6.54459	12.9506	KIAA0820	AI631915
241956_at	124.301	46.1401	46.6444	26.3056	6.82541	10.4999	PCGF5	AI521883
222738_at	124.018	57.8931	40.7195	21.4337	6.57634	8.10572	BOMB	BE890365
239780_at	123.841	68.4292	19.0837	11.5946	5.58652	5.85544	KIF1B	AA468422
214967_at	123.762	58.355	24.6236	9.59207	6.12078	6.02718		AU146983
1553743_at	123.722	63.353	34.9705	20.6303	4.34609	6.82463	LOC151194	NM_145280
242849_at	123.103	45.0139	29.678	13.8458	4.72527	8.32155	SASH1	AI798701
232601_at	123.094	53.183	25.2868	10.3016	6.9308	6.40217		AL353951
236127_at	122.943	29.4089	44.7853	19.5098	8.82256	11.4731	SHARP	AW082221
244220_at	122.794	31.3506	45.9603	16.1726	9.22542	9.60788	ENTH	AA430150
239517_at	122.187	46.291	41.0538	14.9659	7.23016	8.93892		AA609987
235459_at	121.418	28.0928	46.5122	18.9739	6.22783	10.9816		BF114745
234033_at	121.114	38.8103	31.8976	22.1784	8.41045	9.39242		T71269
226767_s_at	120.115	48.2899	46.7909	19.0081	4.79851	11.1916	DKFZP566J2046	AI341467
226969_at	119.155	29.4303	41.5992	18.0202	8.70939	10.1224	MTR	AV706396
239409_at	118.902	51.2465	21.188	9.38316	7.57268	5.91759	RAP1A	AA828280
243640_x_at	118.843	27.0885	35.7178	17.9645	14.7516	10.6071	CDC14A	AI084024
211466_at	118.105	17.8173	27.8261	13.3296	5.75881	7.19619	NFIB	U70862
36612_at	117.966	24.2543	41.0105	14.5681	5.40873	8.71924		4900011_RC
219094_at	117.914	37.2255	49.7082	24.7126	6.55286	14.4085	HSPC056	NM_014154
203134_at	117.899	60.4991	38.3227	17.0703	4.64987	10.1077	PICALM	NM_007166
244358_at	117.549	21.8622	38.481	14.7847	7.54071	8.67155		AW372457
240399_at	117.059	62.1802	46.5723	25.792	5.65827	8.37001	TRIO	AA668261
222030_at	116.825	24.6951	45.9934	16.3701	9.58977	9.71769	SIVA	AW024335
222126_at	116.803	26.2219	48.1467	17.3873	7.08825	10.2846	HRBL	AI247494
201369_s_at	116.607	78.5199	24.3594	13.5008	16.8794	8.13221	ZFP36L2	NM_006887
228730_s_at	116.344	72.3317	47.3343	18.8314	7.77827	11.0925	Ses2	AW006952
235747_at	116.225	33.0491	49.0851	21.9332	16.1834	12.8373		AI305170
1562062_at	115.904	40.993	38.5301	19.9701	23.9516	11.7317		BM041211
214670_at	115.7	35.8297	49.8159	18.775	6.12479	11.0609		AA653300
214009_at	114.997	29.2041	49.0557	19.3735	10.0488	11.3966	MSL3L1	R10150
232472_at	114.887	72.5279	42.1395	13.7709	7.12631	8.28038	FNDC3B	AK022461
239445_at	114.803	60.6026	24.2373	11.327	9.28731	6.9506	RAB6A	AW467070
208337_s_at	114.719	37.3043	35.6673	15.1899	5.7424	9.06283	NR5A2	NM_003822
216261_at	114.333	27.9676	44.9281	26.7518	7.31411	10.9348	ITGB3	AI151479
203870_at	114.03	45.3495	31.5872	25.3706	6.07754	7.98066	USP46	BE856374
1559796_at	113.9	36.7257	32.6692	12.8324	8.48914	7.76664	DKFZp667B0210	AK097335
215626_at	113.385	18.2277	25.4212	20.7379	4.36348	7.34458	DOCK9	AU144887
228770_at	112.817	32.0788	32.4767	12.9669	5.54974	7.84004	GPR146	BE645027
203736_s_at	112.559	33.1934	33.8817	14.9475	5.1256	8.92875	PPFIBP1	NM_003622
238273_at	112.445	28.205	49.5583	19.3889	10.8162	11.0234		AW007221
239050_s_at	111.524	31.7248	40.7145	21.0517	19.6527	12.3403		BF514509
229417_at	111.149	39.373	36.5126	27.3623	5.55263	8.82828	STAU2	W46994
225483_at	110.864	26.7058	48.0838	17.7096	5.90313	10.4646	MGC10485	AI971602
229532_at	110.719	36.1118	46.7095	20.5484	9.26008	10.1714	ZNF502	AI056364
222833_at	110.623	52.0717	40.1907	14.3438	6.30558	8.40417	CAPNS2	AU154202
214718_at	110.615	42.1512	47.3319	17.8834	4.74993	10.5617	ODAG	AK026142
241702_at	110.526	51.58	49.7874	16.2654	5.2038	9.65946		AI521273
237640_at	110.474	35.0778	41.1192	14.7529	5.4505	8.8212	C14orf138	AW291389
240499_at	110.456	53.8283	23.0314	10.9416	7.01893	6.74368	KIAA1128	AA482221
244476_at	110.399	25.5129	39.3926	17.8022	6.82116	9.87824		R39769
232890_at	110.311	57.4719	29.707	12.1963	9.99993	7.42046		AK021423
244360_at	110.065	14.7467	24.6128	9.729	5.5616	6.09921	FBXO13	AW002273
233771_at	109.829	28.8933	39.4809	14.4204	8.51621	8.63774		AU156625
215190_at	109.645	33.1358	28.0823	11.194	6.78232	6.87909	GA17	AV717062
35617_at	109.58	42.7663	44.5584	16.899	6.7923	10.0122		4871347_RC
227639_at	109.573	81.3457	24.8455	14.9526	6.17266	7.09598	PIGK	AI275605
226249_at	109.521	26.3561	47.831	17.4767	7.46598	10.3345		AI674625
244425_at	109.009	41.387	25.5317	11.6379	9.54581	7.11821		AW573027
226964_at	108.77	36.1761	44.5026	14.7134	6.39501	8.79944	TTBK2	BG289838
207160_at	108.676	18.7372	30.3117	12.3966	6.30868	7.52928	IL12A	NM_000882
212945_s_at	108.459	49.1995	46.2636	18.805	11.0245	11.0777	MGA	BE502432
1556181_at	108.424	40.6795	42.1794	14.9567	6.72936	8.93385	na	BC018095
213018_at	108.278	25.2977	43.415	16.7716	5.20047	9.94122	ODAG	AI337901
214782_at	107.806	27.5584	22.1406	15.1832	5.4723	6.66067	EMS1	AU155105
220206_at	107.688	51.9993	37.1752	13.4842	5.83753	8.12309	FLJ23151	NM_024772
1557411_s_at	107.677	23.0443	35.2828	20.8395	5.27981	9.10704	LOC203427	AK094254
212164_at	107.599	45.2984	35.9161	13.7666	5.79261	8.27805	C1orf37	AL522296
203178_at	107.529	71.879	43.6476	16.1666	4.23112	9.26029	GATM	NM_001482
240527_at	107.294	69.7101	27.7586	11.1191	10.5412	6.83888	DKFZP564A022	AI953011
207764_s_at	107.273	48.1328	43.3875	19.0822	6.27438	10.1156	HIPK3	NM_005734
239562_at	107.249	25.2308	41.4246	16.727	5.51991	9.91639	FLJ13105	AW272411
243759_at	107.072	17.001	18.4885	7.61565	5.64939	5.00965	SFRS15	AI041854
242374_at	106.458	36.8949	21.2637	8.32865	5.13252	5.37127	HIAT1	AA747563
239130_at	106.454	24.7825	43.5789	34.2774	7.32392	9.35292		AA905821
212523_s_at	106.224	31.1776	39.8991	14.1616	4.4248	8.33113	KIAA0146	D63480
236978_at	105.78	24.553	40.5978	16.0206	6.82499	9.52344	THRAP1	N51961
215285_s_at	105.746	61.9541	45.6916	15.2748	7.33385	9.10983	PHTF1	AA927671
1554063_at	105.701	26.4311	46.7702	17.5267	7.48466	10.3624	FLJ14825	BC012379
201026_at	105.609	41.665	45.5065	19.3435	8.58083	11.3797	IF2	AB018284
229123_at	105.497	28.6959	47.1024	24.3603	7.48792	10.7248	ZNF224	AI652703
244739_at	105.281	31.053	33.4069	17.7262	5.0235	8.93458	na	AI051769
232048_at	105.16	31.0149	39.8185	14.1994	10.3337	8.51599	MGC33371	BF214358
222762_x_at	105.11	26.2237	41.5383	18.4196	8.35518	10.2853	LIMD1	AU144259
235925_at	104.937	60.9819	16.5038	8.32947	6.83697	5.37168		AW057520
226934_at	104.735	42.4387	32.7056	22.3925	6.69944	9.54559	CPSF6	AU149663
1552644_a_at	104.526	25.7703	46.8281	17.0864	5.27502	10.1167	PHC3	NM_024947
1559529_at	104.481	34.6955	21.5325	8.21262	5.01306	5.31194	PTK2	BC043202
243037_at	103.96	22.7619	33.7743	15.0816	5.61484	9.00289	FUBP1	AA830144
213912_at	103.951	43.0966	33.6556	12.0934	6.49908	7.36466	KIAA0984	AW134976
223641_at	103.92	36.3705	43.7875	16.3081	6.79987	9.68325	C22orf1; 239AB; FAM1A	BC000885
205005_s_at	103.912	47.5767	48.9164	18.7587	7.16546	11.0517	NMT2	AW293531
215181_at	103.868	25.3933	42.2109	16.8353	9.66962	9.97672	CDH22	AF035300
235985_at	103.684	24.5606	29.2484	11.5831	8.53796	7.08862	PITPNB	AI821477
227937_at	103.637	26.4752	48.5755	17.556	9.48261	10.3788	LOC339344	AA307731
1565595_at	103.428	30.2922	37.3197	25.4418	6.8447	10.8597	SLC6A16	AU144979
233914_s_at	102.802	39.7938	27.833	9.99349	5.48159	6.23882	CMT4B2	AK022478
1552263_at	102.362	29.5783	36.6259	13.5967	6.99152	8.18477	MAPK1	NM_138957
239246_at	102.246	31.8316	26.5864	15.0315	6.79532	7.40012	FARP1	AW102941
205471_s_at	101.845	36.0727	43.4599	16.8718	7.86206	8.83217	DACH	AW772082
212976_at	101.711	34.0669	45.7549	17.6769	5.30686	10.4463	TA-LRRP	R41498
238902_at	101.653	47.8712	19.2372	8.94051	6.09023	5.66697	LOC115294	T85248
226483_at	101.31	41.9131	32.9892	18.1609	5.26446	8.59392	FLJ32370	AI890761
205345_at	101.267	29.1353	49.642	19.3277	9.25086	11.3709	BARD1	NM_000465
218935_at	101.081	26.3338	49.8957	17.4618	8.07417	10.3262	EHD3	NM_014600
219317_at	100.717	29.5828	48.688	19.6256	6.35426	11.5382	POLI	NM_007195
226813_at	100.604	44.7907	40.9584	15.3678	9.44989	9.16134	MGC13186	AA883980
1553134_s_at	100.59	31.6089	33.4861	14.5871	5.16406	8.32579	MGC23980	BC020851
1558792_x_at	100.442	44.9057	49.4497	16.8064	19.8359	9.96059	AP2A1	AK090661
1556053_at	100.134	21.3793	21.8517	7.42356	6.05125	4.91352	DNAJC7	AL556987
213463_s_at	100.038	39.2936	47.8065	17.7312	5.36234	10.455	KIAA0974	AW300504
232014_at	99.925	43.9195	32.4822	28.2521	6.13589	8.77545	DKFZp686N19164	AI700188
220111_s_at	99.7015	36.0582	26.6968	11.9013	5.56903	6.70877	C12orf3	NM_020373
243088_at	99.668	29.7533	29.856	19.7392	21.5489	11.6019	C2orf4	W84667
215054_at	99.6618	22.4605	43.2791	14.8806	7.09286	8.89176	EPOR	H16758
236583_at	99.6413	33.0507	47.0302	24.0029	9.31719	11.0327		AA286867
1553736_at	99.5911	35.9777	48.8183	39.0359	38.7983	13.9385	MGC23401	NM_144982
227988_s_at	99.3836	27.4532	44.8758	18.2075	5.52826	10.743	CHAC	AW629014
224002_s_at	99.2874	28.5725	42.1771	18.0291	6.14228	10.6432	FKBP7	AF100751
222186_at	99.1844	58.4022	45.1657	17.0048	6.90779	8.23605	ZA20D3	AL109684
1552634_a_at	98.8528	38.7742	39.9879	14.2105	6.47121	8.52213	HZF12	NM_033204
230183_at	98.7065	25.9344	45.4638	16.7678	6.50953	9.9391		AW189467
230026_at	98.694	48.8455	46.6723	15.3433	8.39892	9.14776	MRPL43	N74662
1559582_at	98.6539	58.5957	24.9217	11.423	10.7088	7.00232	ARHQ; TC10; TC10A; RASL7A	BC033251
227952_at	98.6505	161.95	10.0128	4.32563	13.425	3.52668		AI580142
1555301_a_at	98.4347	19.6253	28.9852	12.5042	8.2118	7.58781	DIP2	BC033718
225026_at	98.4117	27.6313	47.7292	18.3261	5.45531	10.8094	CHD6	BF572029
244022_at	97.0912	24.8011	39.7414	22.2627	6.36649	9.75699	FNDC3B	AA703239
203634_s_at	97.0182	54.1401	36.2054	14.5811	5.223	8.7264	CPT1A	NM_001876
1557430_at	96.9818	49.1656	27.1975	20.7093	5.94469	6.84092	LOC147670	BG910569
217622_at	96.9249	33.2614	41.9711	22.0745	22.8665	12.917	C22orf3	AA018187
238043_at	96.7805	30.2685	39.7863	14.6199	7.09953	8.74779	ELD/OSA1	AI913123
215248_at	96.4587	23.5779	37.9285	22.2411	6.75281	9.30417	GRB10	AU145003
216859_x_at	96.3884	30.4286	47.6474	20.1888	23.4215	11.8547		AL080112
206106_at	96.3512	40.9798	46.4986	15.6913	7.17382	9.34064		AL022328
240126_x_at	96.2174	29.7371	49.133	19.7284	11.1368	11.5959	FALZ	AI733360
239238_at	96.0648	24.7607	35.359	20.5956	7.49105	9.74199	SMARCC1	AI208857
244457_at	96.0386	59.2291	31.5421	11.0948	12.8337	6.8258	ITPR2	BF724206
237302_at	95.7897	27.4868	32.9536	33.8362	4.84507	8.4155		BF445031
205525_at	95.7444	18.3702	31.534	12.1515	5.59511	7.39618		NM_018495
243829_at	95.695	25.8467	36.6998	24.3696	5.3626	10.1451	BRAF	AW613053
1562194_at	95.5705	34.7675	42.1966	23.0768	18.9247	13.4831	ZFHX1B	AF086037
243963_at	95.4152	40.7455	43.4227	16.3	7.42557	8.13129	SDCCAG8	AI473707
218791_s_at	95.3327	40.7045	43.3093	19.2692	6.61432	9.70668	FLJ22557	NM_024713
228623_at	95.2923	33.1215	28.4498	10.0683	6.37508	6.27843		AI224133
233811_at	95.0478	27.6688	20.5179	7.78351	5.07394	5.09413	RIN2; RASSF4	AK026753
227751_at	95.0298	27.9364	44.0085	14.8609	5.54937	8.88088	PDCD5	AI817145
230150_at	94.9457	26.1093	49.37	17.3123	10.0265	10.2427	BAP29	N57499
206403_at	94.838	28.078	48.2565	39.5099	8.17259	10.9524	KIAA0390	NM_014717
239131_at	94.777	74.9468	30.9918	18.1052	25.53	7.96933	ADNP	AI304862
215635_at	94.7379	35.3454	48.4701	36.6266	6.51603	9.77546	PDE8A	AL109691
235613_at	94.6841	56.9745	13.7723	6.92175	5.52182	4.66537	IQWD1	BF476152
222378_at	94.6319	38.0563	17.1842	10.4047	7.19411	6.01391	FLJ43663	AW973791
238686_at	94.6195	27.5406	44.2074	18.0784	6.52527	10.1997	FBXO3	AA130258
236974_at	94.5557	24.4515	37.5971	14.7939	6.9004	8.84384	CCNI	AA808018
219560_at	94.543	24.5595	37.9752	16.2797	13.3664	9.66744	FLJ21125	NM_024627
231920_s_at	94.2627	24.098	42.3229	15.9721	6.23826	9.49653	CSNK1G1	AK025179
229086_at	94.2457	28.639	46.7119	22.2668	8.17415	11.1854	LOC148898	AW298597
227978_s_at	94.2157	38.7662	29.6192	13.3172	4.99997	8.03158	LOC147632	BF591611
32062_at	93.9412	25.505	49.1672	16.9097	7.47379	10.0182		4864428_RC
207688_s_at	93.8152	32.1718	45.1594	21.3492	19.4906	12.508	INHBC	NM_005538
1559332_at	93.6688	47.2693	47.8839	25.1335	6.32136	8.55131	CRIM1	BC016339
209862_s_at	93.6229	28.8528	44.1818	18.6563	11.9944	10.9943	KIAA0092	BC001233
225820_at	93.4688	24.1397	33.6106	15.783	7.19792	9.39153	Jade1	AV646599
225617_at	93.4635	30.24	41.2582	17.8707	5.8216	10.5546	ODF2	AL138382
238601_at	93.4538	30.3148	46.0067	31.6	6.38136	10.5311	PHKB	AI798207
243933_at	93.3876	34.3793	21.5052	15.3421	13.8904	9.1471	NFIB	AI096634
204783_at	93.3511	20.2535	38.0984	13.4086	7.15175	8.08168	MLF1	AI911434
1556874_a_at	93.2674	26.649	46.4507	25.3492	7.77803	10.4435	LOC51320	BC032952
207474_at	93.1551	39.9377	20.9748	9.12967	5.23292	5.78517	SNRK	NM_017719
228061_at	93.0231	29.2378	44.3444	19.3959	6.33212	11.4092	LOC90693	BF062262
1565689_at	92.768	28.0993	18.9697	9.56805	7.32474	6.01455		BG400570
217777_s_at	92.7202	47.9451	47.8416	15.9021	6.74931	9.45766	HSPC121	NM_016395
37577_at	92.6306	24.8419	37.6991	12.9123	5.79809	7.81022		4875939_RC
224337_s_at	92.4433	21.0862	35.8881	13.9641	10.3995	8.38655	FZD4; EVR1; Fz-4; FzE4; GPCR; FZD4S; MGC34390	AB054881
209420_s_at	92.4415	27.7252	48.3517	18.3886	11.8138	10.8444	SMPD1	M59916
209131_s_at	92.2766	26.5097	32.2142	17.008	4.97796	8.63784	SNAP23	U55936
221715_at	92.2515	29.8195	47.4223	19.7832	25.2373	11.6267	MYST3	Z25437
221953_s_at	92.2446	26.6288	49.3319	17.2047	8.90015	10.1827	MMP24	W45551
219018_s_at	92.2305	23.8997	27.7368	11.9557	8.67286	7.29003	CCNK	NM_022747
244674_at	92.1843	27.2082	33.3838	13.6195	7.19972	8.1973	C14orf85	AA936428
1556009_at	91.9495	49.6086	37.522	15.8038	4.59073	8.28798	PEX13	AW117765
243176_at	91.8993	38.2047	40.2069	21.4836	6.83342	8.22016	ARL5	AI636016
225313_at	91.8888	23.4954	41.2218	15.5705	6.70859	9.27365	PPP1R3D	AI627538
206338_at	91.6125	26.9638	44.5555	17.8815	15.8983	10.5607	ELAVL3	NM_001420
212775_at	91.378	17.5482	31.1991	11.6025	5.4206	7.0991	KIAA0657	AI978623
230375_at	91.2828	26.7877	40.9307	26.1768	5.6844	10.4951	C6orf111	AI936531
222660_s_at	91.2603	26.7835	46.6763	14.6428	8.93442	8.76044	RNF38	AL136817
204107_at	91.1619	37.371	35.8854	16.9689	7.67982	10.0512	NFYA	BF445142
226559_at	91.098	44.3804	39.1672	14.6676	7.27285	8.77415	na	AL555612
211913_s_at	91.0599	51.1893	41.6874	15.4178	6.27094	9.18903		L08961
1555578_at	91.0166	19.7182	28.8554	19.4991	6.07733	7.679		BC029442
226913_s_at	91.012	24.0413	41.214	21.7758	6.12287	9.47554		BF527050
226484_at	90.9241	23.3437	37.0583	15.4694	6.75278	9.2176	KIAA1190	AA532640
40273_at	90.8614	38.5711	47.2008	18.1332	8.08137	10.7014		4920241_RC
210075_at	90.8439	44.4173	29.3488	11.4847	6.31179	7.03557	LOC51257	AF151074
220532_s_at	90.8111	66.7283	47.9274	16.5276	6.95518	9.80536	LR8	NM_014020
224118_at	90.8003	50.6594	35.9733	18.2058	14.9418	10.7421	UBE2B	BC001694
242671_at	90.6714	23.3921	39.1403	25.2304	7.27754	9.2355	MID1	BF055144
212776_s_at	90.622	25.5915	46.4878	16.9674	7.65817	10.0503	KIAA0657	AI978623
1560014_s_at	90.578	32.0318	30.0582	11.0658	5.99005	6.81024	KIAA0251	AI133523
220386_s_at	90.3678	49.5965	49.5744	18.8987	20.18	11.1302	EML4	NM_019063
218420_s_at	90.3462	33.5945	38.1208	15.0872	6.12751	9.00601	FLJ12661	NM_025138
226501_at	90.2387	28.9651	34.8001	13.0922	5.99529	7.9085		BE966628
239476_at	90.2363	29.2081	38.8347	19.3762	27.4409	11.3981	PIK3R1	AW152166
219004_s_at	90.2064	28.9783	49.1657	19.2231	10.125	11.3122	C21orf45	NM_018944
1552789_at	90.1603	38.2315	30.4103	14.0277	4.5806	8.00011	FLJ32803	NM_153039
243210_at	90.0653	23.1852	41.2224	16.4408	6.93282	9.15906	na	BF062694
205231_s_at	89.9449	26.1148	40.6659	17.316	7.80807	10.2448	EPM2A	NM_005670
222686_s_at	89.7894	40.7051	42.3002	15.5687	7.88138	9.27268	FLJ11151	AL572407
1561286_a_at	89.5494	26.246	25.9169	11.4194	5.86758	6.68012	DIP2	BQ017399
1554222_at	89.4537	25.3473	45.7777	16.8046	12.3137	9.95963	MGC45922	BC033237
226688_at	89.3713	43.5578	45.2209	15.0058	5.58097	8.96097	DKFZp313N0621	AW003508
222569_at	89.2796	42.7784	38.9344	14.7911	8.01603	8.8423	UGCGL1	AU153746
205259_at	89.2119	26.5361	44.278	26.6946	6.73613	10.4015	NR3C2	NM_000901
213383_at	88.8384	26.2858	48.7752	17.4299	9.82205	10.3084	KIAA0685	AW593269
64408_s_at	88.3614	24.7592	34.1568	13.117	5.69813	7.92206		4872786_RC
1560724_at	88.1278	22.9295	36.9248	15.1933	7.14822	9.06471		N93148
238917_s_at	87.9014	27.6413	33.7055	12.2425	5.82572	7.44552	MGC24039	AI732405
217849_s_at	87.8383	25.679	49.5424	17.0256	6.81668	10.0828	CDC42BPB	NM_006035
1555071_at	87.8187	26.3012	24.6729	11.1431	6.41709	6.63111	TLL1	BC016922
219439_at	87.7927	22.9625	42.6695	15.2153	6.24415	9.07687	C1GALT1	NM_020156
243715_at	87.6137	25.0192	31.0688	11.6836	7.34876	7.14286	PPAP2A	AW975013
219470_x_at	87.518	45.5642	22.1472	13.4736	8.27804	7.26778	FLJ10895	NM_019084
213866_at	87.273	26.1892	37.375	14.3392	9.36723	8.59303	PDK2	AL134453
236370_at	87.2427	54.0607	20.3273	9.96672	9.32708	6.22466	SMURF1	AI435163
242023_at	87.1045	20.0938	34.3949	12.1439	7.49721	7.39202	ABHD4	AI689225
229663_at	87.0875	19.7721	31.6091	13.0874	8.82224	7.9059	LONP	AW574915
230209_at	87.0618	20.2676	30.2812	11.5826	5.94998	7.08835	MGC11349	AW194655
223041_at	87.0041	36.9557	43.5034	17.211	6.94357	10.1862	CD99L2	AL136580
222506_at	86.9667	14.5375	22.1434	11.5353	5.05938	6.02553	C7orf2	AF107454
217518_at	86.8235	35.3026	30.0992	12.0756	7.21285	7.35501	FER1L3	BF056029
221596_s_at	86.8195	38.9603	47.104	23.709	7.84873	9.06301	DKFZP564O0523	AL136619
244515_at	86.7976	24.1222	33.5768	12.2361	5.11799	7.44207	PSMD7	AI640348
239596_at	86.2289	39.2607	40.3583	15.5327	30.4753	9.25272	SLC30A7	AA521381
233866_at	86.1566	31.7819	15.41	7.52923	6.1735	4.96633	KLHL5	AK001836
204264_at	85.9831	25.1332	42.3881	16.662	6.94813	9.88018	CPT2	NM_000098
237383_at	85.9075	34.1243	45.8463	32.2819	28.7149	13.2413		AI768144
237954_x_at	85.6714	87.1667	43.5742	20.2531	5.52971	7.19836	FLJ10357	R76550
229515_at	85.4322	27.0706	28.2598	12.2585	6.8706	7.45425	PAWR	AA632147
242290_at	85.2696	18.1972	28.4823	9.92013	7.22327	6.20004	TACC1	BE676272
231215_at	85.1689	27.1992	36.2072	17.644	6.93556	7.09212		AI733145
219345_at	85.08	23.7889	47.2193	15.7662	6.17302	9.38218	CGI-143	NM_016074
214925_s_at	85.0787	39.0717	18.5418	10.5959	8.37971	6.14189	SPTAN1	AK026484
230426_at	85.0415	29.6188	48.3809	17.3495	6.90084	10.2635	DLD	BF212846
203869_at	85.04	33.7763	37.8594	21.0114	5.74083	8.28507	USP46	AK024318
215401_at	84.9808	20.1748	38.0722	13.3561	6.87515	8.0529	SLC7A1	AU147698
210687_at	84.9703	14.6089	21.8798	9.63676	5.81573	6.05067	CPT1A	BC000185
244110_at	84.86	22.782	40.267	15.0949	5.72095	9.01027	MLL	BE669782
215945_s_at	84.7744	23.0107	39.7069	15.2474	7.23472	9.09467	TRIM2	BC005016
227306_at	84.7546	27.1412	47.559	23.1375	6.19934	9.61718		AK024898
220305_at	84.685	26.176	45.43	20.3125	6.82836	10.2675		NM_024030
230321_at	84.4915	26.0416	48.1537	17.2672	9.17789	10.2175		AI806403
226631_at	84.3741	26.2568	46.7295	16.8321	7.4813	9.97495	KIAA0140	C06331
242062_at	84.3015	29.9848	49.5891	17.2016	9.49548	10.1809	FLJ25082	BE890410
244166_at	84.2778	19.9504	34.3449	13.2064	10.8409	7.97096	APLN	AI762422
215204_at	84.2357	19.3727	12.5307	6.7089	5.50325	4.56154	SENP6	AU147295
231890_at	84.2143	35.0437	41.8654	15.97	6.09985	9.49535		AK022804
239442_at	84.1295	23.4665	32.0619	13.7387	7.95283	7.48106	KIAA0582	BF589179
213901_x_at	84.0957	24.8805	49.6501	16.4366	7.66733	9.75472	RBM9	AW149379
235448_at	84.0202	25.2747	47.8861	16.7562	7.55233	9.93266	MGC11349	AI299828
233055_at	83.9145	32.5494	34.0448	12.4743	7.24579	7.57151		AI755057
212598_at	83.8799	18.6269	33.5669	12.3229	6.53524	7.48923	WDFY3	BE348236
239930_at	83.7494	24.6807	37.5189	20.231	5.58566	7.17542	GALNT2	AA604126
219577_s_at	83.685	25.9256	46.3708	17.1899	9.53874	10.1744	ABCA7	NM_019112
227699_at	83.4952	23.7538	37.375	14.8205	7.63661	7.61353	FLJ25436	BF511003
219469_at	83.4277	23.1851	46.2265	17.2845	8.03337	9.15903	DNCH2	NM_024606
240385_at	83.3003	26.7769	40.6728	14.8036	7.40428	8.84925	GATA6	BF002339
235510_at	83.2257	25.8722	48.4926	17.1544	7.68508	10.1546	MCC2	AA551913
209972_s_at	82.96	25.6738	40.5358	15.675	8.22478	9.33158	JTV1	AF116615
242866_x_at	82.938	27.5706	49.8168	18.2857	10.3088	10.7868		BF509229
233386_at	82.8274	19.179	16.451	6.67392	4.87158	4.54456	MEIS2	AK022037
234928_x_at	82.7918	23.6467	46.1568	15.6713	8.52029	9.32957	RUNX3; AML2; CBFA3; PEBP2aC	AJ238394
220732_at	82.7709	40.9111	14.4763	7.11045	5.83299	4.75815	FLJ12987	NM_025170
226491_x_at	82.7593	24.3626	41.9227	16.1485	8.09243	9.59448	PTBP1	AI565748
237051_at	82.7178	40.0781	43.9289	14.6777	8.82602	8.7797	SLC30A9	AI890591
202250_s_at	82.605	38.616	45.1645	14.6251	7.54055	8.75067	H326	NM_015726
226521_s_at	82.5776	22.4227	43.1328	21.7171	7.07573	8.87786	FLJ13614	AK023676
231882_at	82.5162	51.2127	42.8444	22.4928	29.3046	11.2604		AL530703
228611_s_at	82.4839	27.7608	44.9006	18.4124	40.1255	10.8577	DKFZP434F2021	BF197274
228516_at	82.4606	26.2621	47.753	17.4141	6.99334	10.2996	CDAN1	AI122852
202793_at	82.3988	28.5393	48.2434	18.9308	10.2344	11.1482	C3F	NM_005768
219313_at	82.3905	24.9953	46.7509	33.4981	5.94968	8.83864	DKFZp434C0328	NM_017577
203467_at	82.3667	28.2363	45.1612	18.729	6.66895	11.0351	PMM1	NM_002676
243050_at	82.2693	24.4325	44.0963	16.1951	7.43012	9.62038	PMP22	BG232090
223854_at	82.2454	45.746	26.348	11.9188	4.82029	6.03072	PCDHB10	AF131761
1559593_a_at	82.2326	24.1957	44.8795	16.0373	6.80713	9.5327	CRSP7	BC030138
206144_at	82.2026	22.6336	26.8115	16.7716	9.03782	8.06248	BAIAP1	NM_004742
227959_at	82.0637	25.0085	36.6601	16.5789	7.76687	9.83391	ANKRD9	AW138815
205761_s_at	81.9891	20.2479	29.712	13.4049	5.54103	8.07964	PP35	AW242981
1555154_a_at	81.9232	38.8421	42.0418	21.6753	5.99361	10.3402	QKI	AF142421
1557073_s_at	81.8951	25.8168	33.2066	13.5241	4.75011	8.14496	TTBK2	AK074481
244808_at	81.865	52.4316	44.9078	14.7243	7.67571	8.80541	KIAA1533	AI356228
226404_at	81.8434	21.5877	39.2053	14.2986	6.46607	8.57065	RNPC2	AA768866
1555240_s_at	81.8323	52.7974	48.8697	16.2507	5.64856	9.28264	GNG12	AF493879
238955_at	81.7905	21.4984	39.5202	14.2391	7.79588	8.53785	FLJ30574	BG535419
226585_at	81.6866	18.3049	28.1404	12.108	9.60434	7.37254	NEIL2	BE466620
211094_s_at	81.6771	39.1521	27.4795	10.3645	6.08947	6.43561	NF1	D12625
218433_at	81.524	26.6739	42.7193	18.1288	8.24358	10.4527	PANK3	NM_024594
229210_at	81.4351	24.2742	49.4817	16.0896	7.15627	9.56175	FLJ11712	AI025023
223438_s_at	81.3624	29.3115	37.196	15.2954	6.96144	9.12123	MGC2452	BC004162
236109_at	81.3371	25.1767	45.6985	16.691	8.22669	9.8963	FLJ14494	BE674055
205219_s_at	81.0575	17.5143	31.7919	11.5798	6.00298	7.08686	GALK2	NM_002044
41113_at	80.9056	17.2957	29.4243	11.4338	7.24847	7.00812		4861061
232312_at	80.8816	44.6577	49.7647	15.5944	5.46863	9.28691	C11orf23	AB046778
236849_at	80.7559	24.4212	45.9835	16.1876	5.8498	9.61622	VTI1A	AI827849
215855_s_at	80.7363	24.2128	46.1438	15.0346	7.13651	8.97691	TMF1	AK021741
230764_at	80.704	24.3855	39.4265	26.4244	10.7878	9.60299	C9orf5	BF109998
213425_at	80.6434	26.6939	48.4958	33.0915	6.47981	7.4598	WNT5A	AI968085
221871_s_at	80.468	53.153	46.3066	18.0581	24.6642	10.6594	TFG	BF057492
226584_s_at	80.305	24.5881	48.3131	16.2988	9.08441	9.67805		AL118502
241285_at	80.258	24.4238	47.9121	16.1892	10.443	9.61715	CAMTA1	BE219324
212778_at	80.225	22.6577	39.1979	15.0121	6.24731	8.96447	KIAA0602	AL583340
239056_at	80.1879	24.0804	31.1326	12.5067	10.9585	7.58914	SEC22L3	AA096421
230651_at	80.0981	32.1723	29.9488	14.599	5.57735	7.16654	THOC2	AI018256
242999_at	80.003	18.2726	25.1406	9.55438	7.6037	6.00737	ARHGEF7	AI990366
239965_at	79.9243	63.6955	13.8316	6.12622	5.02119	4.2823	LOC151878	AW009761
244080_at	79.7789	38.2894	48.732	17.6288	6.60327	10.4194	na	AL552727
230408_at	79.6581	44.1584	49.4059	18.4531	6.90459	7.94195	RNF3	BG231712
233837_at	79.6068	25.0925	47.9876	16.6348	40.0029	9.86505	LOC388886	AU147678
1555243_x_at	79.4599	21.7572	34.4092	14.3895	6.96489	7.90751	na	BC032347
38241_at	79.4479	41.4683	33.3537	11.0735	4.34021	6.81439		4853366
221826_at	79.2177	24.9606	44.705	16.547	9.29941	9.81613	LOC90806	BE671941
229131_at	79.1878	19.293	32.4314	13.1204	8.33376	7.73131	C14orf114	AI702450
229204_at	79.0623	27.3756	36.8993	25.0963	10.4049	10.7141	HP1-BP74	BE218428
232438_at	78.9765	24.9609	44.1663	16.5472	11.4624	9.81626	EPS15R	AL110270
235000_at	78.6888	30.2921	43.4327	15.5461	5.6666	9.26014		T86629
1553372_at	78.6681	31.8698	30.4687	11.3776	6.80052	6.97782	FLJ23865	NM_152669
240400_at	78.6295	23.2145	42.3916	15.3833	6.4815	9.1699	PSCD3	BF509826
242074_at	78.6258	17.4611	27.3485	12.5967	7.49366	7.06769	PITPNB	AA833902
229091_s_at	78.6242	33.6877	22.7572	11.5938	5.5731	6.20401	FLJ10895	AU154786
238045_at	78.5496	22.4203	36.2335	15.9146	8.99693	8.87695	LOC157378	BG167675
226840_at	78.5353	14.2033	18.9454	9.36507	7.67583	5.90812	H2AFY	AW291297
205146_x_at	78.5224	28.7647	48.7894	23.5471	7.73366	11.2324	APBA3	NM_004886
212421_at	78.4541	31.7039	48.8449	16.3144	9.15069	8.54503	KIAA0930	AB023147
214917_at	78.1241	30.691	21.3118	9.52562	4.54341	5.65585	PRKAA1	AK024252
240686_x_at	77.9928	23.9569	38.2055	15.8781	13.2021	9.44432	TFRC	BE676623
238115_at	77.9343	24.1084	44.0577	22.2936	7.79274	9.50037	MGC29463	T03492
1556126_s_at	77.896	18.9084	31.1278	17.8407	6.92527	7.59145	FLJ10252	BM668595
233648_at	77.8934	39.5029	16.1734	6.91732	5.6725	4.6632	SNF1LK2	AK026914
213461_at	77.8401	43.8336	48.1244	19.2379	5.46408	8.83425	CPSF5	AI800983
217948_at	77.706	44.0612	47.1989	14.2682	7.80662	8.55391	DKFZP564B147	NM_015582
222908_at	77.6925	23.8664	47.7863	15.8178	7.00616	9.41084	FLJ23403	AW269818
223547_at	77.6306	38.2565	46.3488	18.8025	5.56981	8.71058	C14orf100	AL038769
244387_at	77.6094	46.3453	14.3857	9.69055	8.86121	6.07897		AW979271
221865_at	77.5161	24.6213	38.1104	18.1295	10.3578	9.69033	DKFZp547P234	BF969986
238267_s_at	77.5062	21.6981	32.6194	14.3722	12.6462	8.61121		BF476800
229953_x_at	77.5028	30.9079	26.2227	23.4507	5.14424	6.80564	C6orf152	AI742190
236960_at	77.4859	27.4574	49.7627	18.2103	9.16797	10.7446		AW207524
221790_s_at	77.4146	46.3656	46.5814	15.8397	5.69964	9.42299	ARH	AL545035
243948_at	77.2087	24.7664	34.1424	23.8358	5.16114	6.39727	EML5	AI590207
217889_s_at	77.1772	21.3955	41.1376	14.1704	7.77487	8.50005	CYBRD1	NM_024843
222419_x_at	77.147	23.1041	44.8843	15.3097	8.95489	9.12913	UBE2H	AW205983
240786_at	77.071	23.0233	41.2699	15.2558	13.1501	9.09932	NOTCH4	AI341271
229206_at	77.0681	20.4164	33.1477	13.5173	6.27597	8.14124		BE551650
205215_at	77.0654	22.6457	36.9543	15.0041	12.3089	8.96002	RNF2	NM_007212
219881_s_at	77.0472	19.185	35.0064	12.6955	4.92752	7.69199	FLJ23053	NM_022907
214931_s_at	76.9595	22.4914	38.6848	15.3386	7.69888	8.90315		AC005070
216111_x_at	76.849	28.6132	48.5686	17.0144	9.0607	10.0765	PMS2L9; PMSR3	U38979
1560081_at	76.7191	28.7468	49.3591	16.2786	9.19345	9.66685	LOC90408	AL702091
227424_x_at	76.6803	23.991	49.1043	15.9008	8.40626	9.45693	C21orf119	AI800837
241930_x_at	76.6163	23.1254	31.713	14.309	12.3137	8.57637	PTPN11	AA223204
220364_at	76.5521	35.5995	32.4126	11.6041	6.29424	7.09996	FLJ11235	NM_019033
203213_at	76.5478	27.4333	43.3221	18.6916	5.59596	8.6946	CDC2	AL524035
212512_s_at	76.5372	22.6548	42.0137	15.0102	7.37066	8.9634	CARM1	AA551784
204828_at	76.511	21.5196	33.4353	13.0778	8.33579	7.90065	RAD9A	NM_004584
231987_at	76.4877	23.0355	47.1743	15.2639	9.65026	9.10381	DKFZp586C0721	AW081196
1553732_s_at	76.4852	21.8626	41.9384	14.4819	6.40833	8.67169	FLJ14640	NM_032816
231219_at	76.3846	18.1022	23.6557	9.15933	6.73387	5.80063	CKLFSF1	AI825627
201902_s_at	76.3293	24.4699	49.5056	22.0589	9.02206	9.63425	YY1	BG390664
232103_at	76.3103	22.8466	33.1198	13.4455	8.40015	7.90805	BPNT1	AI439695
214893_x_at	76.3064	20.5598	35.8574	13.613	11.3941	8.1937	HCN2	AI421964
218607_s_at	76.1713	27.0623	39.6359	17.9471	17.0137	10.5974	FLJ10498	NM_018115
225686_at	76.1002	21.9933	41.0123	14.5691	8.35565	8.71976	LOC348235	BE048371
212562_s_at	75.8573	25.2599	45.9863	16.7464	9.03609	9.9272	CTSZ	AA418800
54037_at	75.8484	24.4727	46.2855	16.2219	7.40546	9.63528		4874292
220577_at	75.8309	21.2789	22.7559	8.69365	6.66686	5.55896	FLJ13373	NM_025006
243203_at	75.8087	25.0562	46.5291	16.6107	9.50737	9.8516		BE884916
209421_at	75.7776	46.9802	46.0221	14.7509	6.15146	8.82011	MSH2	U04045
219405_at	75.7114	23.8918	41.9732	15.8347	6.37032	9.42021	RNF137	NM_018073
229374_at	75.6509	18.6174	27.9017	9.68261	6.47487	6.07479	na	AI758962
239903_at	75.5949	19.8207	49.2759	34.8672	6.5288	7.9236		AA565852
239397_at	75.593	22.1062	32.2868	12.463	6.32486	7.56537		AW390251
222048_at	75.5705	29.1796	41.0363	13.9961	5.2416	8.40414	ADRBK2	AA536000
242109_at	75.5413	26.9706	44.9256	14.8748	4.92384	8.88855		AI038577
1552467_at	75.4767	24.3519	45.571	16.1413	13.1687	9.59052	DSCR10	NM_148676
213562_s_at	75.3631	39.6751	33.1524	13.9788	4.87945	7.26032	SQLE	BF979497
241495_at	75.3031	22.8105	35.2772	22.9214	9.0165	9.02078	CCNL1	AI675298
1563425_at	75.2567	26.4513	43.4576	17.5401	8.03172	10.3699		AF339821
218458_at	75.2374	22.6975	29.0704	15.0386	12.4298	8.97914	GMCL	NM_022471
215931_s_at	75.2371	33.8592	41.4746	15.0327	5.80011	8.97584	ARFGEF2	AV657604
230663_at	75.1874	25.3513	15.4841	7.50308	6.15293	4.95324	FMNL2	AI741025
47105_at	75.1492	26.7128	48.1534	17.7144	10.2388	10.4673		4859973_RC
229906_at	74.9679	21.2592	39.0022	14.0795	7.54961	8.45004	FLJ22160	BF194773
242448_at	74.9312	58.5713	17.9631	6.40844	6.7245	4.41658	MAP4K3	AI800895
219491_at	74.8396	27.7487	47.4781	18.4043	9.07192	10.8532	MGC3103	NM_024036
213237_at	74.8366	19.1911	22.0397	8.43067	6.26013	5.42357	MGC16824	AI652058
223699_at	74.8201	34.4171	30.076	11.9284	8.00777	7.27526	CN1; CPGL2; MGC10825	BC004271
207417_s_at	74.7983	24.3447	39.6133	14.8213	6.60355	8.73873	ZNF177	NM_003451
203360_s_at	74.7813	22.3024	39.3772	14.7752	9.50378	8.83353	MYCBP	D50692
229142_s_at	74.6714	26.1918	43.3296	15.7711	18.9759	9.38493	BBS1	AA988322
231862_at	74.5609	41.2386	33.5072	11.6357	5.32902	7.11702	CBX5	AK023520
235223_at	74.5324	22.9853	38.5577	15.2305	6.44932	9.08529	C6orf153	AW515799
1565765_x_at	74.4955	36.7263	17.916	10.2327	10.3885	6.3656	FLJ14834	AL832478
222644_s_at	74.4337	21.997	37.0969	14.5716	7.07843	8.72114	FLJ22329	AI924150
213170_at	74.4134	21.3742	37.7986	14.1563	5.46831	8.49225	GPX6	AA406605
236105_at	74.3738	28.8873	48.6823	21.7204	5.78316	7.92518	ZBTB10	AI627858
224994_at	74.3321	22.3947	38.5533	14.8367	8.90707	8.86754	CAMK2D	AA777512
214769_at	74.2175	41.7659	22.1835	8.3794	4.85024	5.29562	CLCN4	AF052117
232554_at	74.2161	24.951	48.3964	16.5406	15.0934	9.81257	MGC35138	W92263
201808_s_at	74.2138	23.6885	42.0278	15.6992	11.3813	9.34502	ENG	BE732652
221430_s_at	74.1927	43.7492	44.9553	14.485	5.98556	8.67336	RNF146	NM_030963
1554538_at	74.1351	24.3751	47.4137	16.1568	8.88934	9.59913	ARHF	BC018208
1559156_at	74.1008	32.3083	14.0913	9.81362	8.05513	6.14382	PIAS1	BC036508
226533_at	74.0225	23.3894	41.0721	15.4999	6.37508	9.2345	HINT3	BF694956
219878_s_at	74.0202	35.4964	44.8139	14.7207	5.35367	8.70796	KLF13	NM_015995
242360_at	73.9922	16.2063	24.0655	10.7056	7.74992	6.61741	LDB2	BG548765
229251_s_at	73.9625	26.0769	44.1262	17.2907	15.9586	10.2307	TPCN2	AW134977
242832_at	73.8586	24.0266	47.6086	15.9246	8.72548	9.47012	PER1	AI743776
240664_at	73.8457	22.9531	46.652	15.209	8.47601	9.0734		AW268871
53991_at	73.7557	22.6379	33.3713	13.0269	9.35769	7.87283		4874135
227444_at	73.7298	34.5625	40.2609	15.818	5.1999	8.71479	MGC40053	AW519141
224271_x_at	73.6996	26.6995	46.5678	17.7055	10.9289	10.4623	FKSG43	AF334945
234578_at	73.6497	27.7112	33.0056	21.8168	43.7837	8.93707		AL157496
230742_at	73.6072	50.7292	15.3855	7.46307	6.33184	4.93324	RBM5	AA742596
1555514_a_at	73.6042	22.7162	45.5363	15.0511	10.6542	8.98604	MIZ1	AF361054
220019_s_at	73.5993	22.0915	44.8982	21.0577	8.41843	8.75588	ZNF224	NM_005774
228778_at	73.5983	31.7347	29.9016	12.3541	7.19468	7.50616	MCPH1	BE673677
230933_at	73.5858	18.8811	30.6244	12.4926	5.85656	7.58151	DSTN	AA458636
239561_at	73.3159	18.4645	15.3998	8.88377	7.27584	5.65735	THRAP2	AA780679
220137_at	73.2463	21.0585	35.676	23.559	6.85584	8.3764	FLJ20674	NM_019086
1558705_at	73.204	28.3509	42.9841	15.5325	14.9505	9.2526	HATH6	AL831857
203894_at	73.1865	47.3335	37.6607	12.0473	6.9014	7.33963	TUBG2	NM_016437
221784_at	73.1833	24.4848	48.4483	16.2299	8.05073	9.63978	WIZ	AI089655
220662_s_at	73.091	23.5433	43.7125	15.6024	8.73034	9.29136	HEYL	NM_014571
214012_at	72.9592	30.7838	34.0301	14.8985	4.59995	7.1556	ARTS-1	BE551138
229333_at	72.9531	25.9566	43.6105	17.2106	6.89995	10.186	GMPS	BE466139
236159_x_at	72.9436	23.2152	44.3306	15.3837	9.87306	9.17014	CALM2	AW293000
244354_at	72.8577	20.8773	30.3125	12.3649	7.51245	7.51202		BE677844
1560908_at	72.8308	22.1703	39.7514	14.6871	23.5755	8.78489		N21555
232434_at	72.6133	17.4882	26.6058	11.5625	9.49071	7.07747	na	AA160945
223498_at	72.6067	26.1937	47.5182	17.3685	6.77659	10.2741	HCMOGT-1	AB041533
217593_at	72.6054	22.6485	42.9128	15.0059	8.99537	8.96105	FLJ12895	AI375002
232948_at	72.5754	42.9473	47.9094	22.975	7.15173	7.92629	LAF4	AU147218
1570090_at	72.456	24.0811	46.2639	15.9609	7.80662	9.49027	ICAM1	AF289570
207532_at	72.4357	25.0735	42.0742	16.6222	20.1884	9.858	CRYGD	NM_006891
37226_at	72.3539	21.8	40.77	14.4402	9.10396	8.64868		4875364_RC
59999_at	72.3332	27.3392	47.3483	18.1315	18.364	10.7005		4852641_RC
224023_s_at	72.321	36.0211	31.9731	13.0402	16.8289	7.88007	MDS027	AF220047
205873_at	72.1691	24.4153	45.1414	16.1836	9.86939	9.61401	PIGL	NM_004278
223606_x_at	72.111	22.3766	34.4657	12.4721	6.54724	7.57035	LSR7	AF245045
222840_at	72.0948	23.8553	39.2261	16.1132	9.58248	9.40674	C14orf103	H96715
1553661_a_at	71.9363	20.3248	24.3002	13.4562	11.0393	8.10775	SEC5	NM_148959
223580_at	71.9057	21.8713	41.2876	14.4878	6.2952	8.67491	GRCC9	BC002983
1570588_at	71.7815	51.3019	26.2953	11.5753	10.7869	7.08442	M-RIP	AI859267
236317_at	71.7431	24.5839	42.341	16.296	7.00952	9.67648	SETBP1	AI563950
202684_s_at	71.6713	28.1568	41.4198	13.539	4.85877	8.15312	RNMT	AB020966
1569827_at	71.628	35.3233	18.9641	10.3485	8.49353	6.42711	APG7L	BE048026
219280_at	71.575	22.8923	37.9144	23.7171	7.19773	9.05096	C21orf107	NM_018963
226030_at	71.5511	35.379	39.236	15.6949	23.3794	9.34263	ACADSB	BE897866
223763_at	71.495	21.1068	39.4346	13.9778	7.60025	8.39411	DTNBP1	AL136637
242563_at	71.3963	41.4261	11.4674	5.7928	4.71181	4.12624		AI535736
1557232_at	71.3744	24.741	48.4154	16.4007	7.72345	9.73471	LOC91689	BC037807
218620_s_at	71.3283	24.5085	49.8125	16.2457	9.39124	9.64856	HEMK	AF131220
229146_at	71.3169	26.9995	47.4396	17.9053	8.00035	10.574	C7orf31	AA778688
242636_at	71.3085	22.8781	39.9733	15.159	8.25109	9.04573	PRCP	AW630588
243713_at	71.2912	65.3213	12.2969	6.21777	5.09814	4.32565	SLC1A1	AI734054
235331_x_at	71.2898	21.8099	39.8696	18.8534	4.56283	8.40783	MGC16202	AI341142
1557432_at	71.2204	54.8879	12.9502	6.44964	5.28851	4.43634		BQ003426
221256_s_at	71.1724	29.5305	46.1015	20.6392	7.65365	8.25746	MGC12904	NM_031219
204394_at	71.1611	26.0084	49.9231	17.245	11.8467	10.2052	SLC43A1	NM_003627
1570515_a_at	71.1388	28.1411	36.9867	34.1958	4.55034	6.131	FILIP1	BC029425
243880_at	71.0969	21.1404	42.6955	15.5392	5.94724	8.40645	GOSR2	AW205003
234321_x_at	71.0524	23.8496	43.9663	15.8066	11.9266	9.40461	KIAA1357	AK025199
224484_s_at	71.0201	22.3295	42.6882	14.7177	5.52408	8.80181	BRMS1L	BC006250
235234_at	71.0159	39.053	45.6805	14.8387	7.09361	8.86861	FLJ36874	AA359612
225790_at	70.9726	34.7319	42.4896	15.4649	7.28668	9.21511	LOC253827	AL048386
213126_at	70.9329	35.6047	42.6735	14.3566	5.56201	7.96477	MED8	BG230758
227232_at	70.931	24.9681	48.801	16.552	9.53863	9.81893		T58044
209446_s_at	70.9001	21.0808	41.116	13.9605	4.92536	8.38457		BC001743
229969_at	70.8739	21.8252	35.409	14.457	6.77522	8.65792		AV723931
242451_x_at	70.8723	38.1598	33.0004	12.6972	16.846	7.69287	RPS19	BF589630
219047_s_at	70.846	26.4142	41.4887	14.9326	7.32826	8.92049	FLJ13479	NM_024706
1562271_x_at	70.8286	25.0547	43.9982	16.6097	6.36724	9.85104	ARHGEF7	AL831814
223284_at	70.7366	18.9778	35.3963	12.5572	8.22564	7.61666	KLP1	AB038651
227710_s_at	70.7182	20.9521	39.6348	13.8747	7.7943	8.33739	RCN1	BE670492
231516_at	70.7099	18.4577	30.6463	12.2099	6.61277	7.42787		AI933051
202288_at	70.5884	22.8582	46.3583	15.1458	5.775	9.0384	FRAP1	U88966
224877_s_at	70.5773	31.3746	48.3919	13.9063	7.18725	8.35478	MRPS5	BE970056
243011_at	70.5082	22.9661	47.8457	19.0711	9.85486	9.07819	MGC15606	BF317081
235680_at	70.4939	20.617	33.7586	13.6511	9.76587	8.21463	STAT3	AI914925
242108_at	70.4317	24.5554	39.995	16.277	13.8228	9.66592	TPCN1	AA001615
230228_at	70.3577	23.7455	46.6202	15.7372	10.3597	9.3661	FLJ35258	W94546
226764_at	70.3439	21.6449	43.3073	14.3368	6.76955	8.59166	LOC152485	BG542955
229492_at	70.3243	25.7186	45.718	17.1401	6.03118	8.54005		R85437
228924_s_at	70.3066	47.677	25.3886	10.6983	11.1596	6.61349	UBE2J1	AA491236
218545_at	70.2781	27.7908	42.1472	13.7134	4.70939	8.24882	FLJ11088	NM_018318
204569_at	70.2604	23.4439	38.0575	13.1558	4.39947	7.43315	ICK	NM_014920
244523_at	70.2557	25.5008	49.5976	16.9069	8.71237	10.0166	MMD	AW104453
232646_at	70.1747	22.9438	43.8803	15.2028	10.4264	9.06997	FLJ10890	AU144301
221672_s_at	70.1725	19.7544	35.5076	14.0734	8.52875	7.89941	T1	BC003650
220998_s_at	70.1443	21.4954	39.8528	14.237	8.09662	8.53673	UNC93B1	NM_030930
232222_at	70.1228	21.7645	34.4974	18.8001	6.99901	8.63561	ZCCHC2	AK000229
204305_at	70.1118	26.1876	49.034	15.9865	7.80764	9.50448	MIPEP	NM_005932
239413_at	70.1004	25.3965	48.2746	16.8374	6.75382	9.97789	KIAA0912	AI130715
202218_s_at	70.0364	23.777	48.8088	15.7582	9.43091	9.37775	FADS2	NM_004265
214264_s_at	69.9773	18.6984	35.9288	12.3707	7.97117	7.5152	C14orf143	AI656610
233360_at	69.956	19.7665	34.0637	16.8085	7.52527	7.90383	UBE2I; P18; UBC9; C358B7.1	AK024172
229090_at	69.9081	19.2245	30.9207	13.3447	7.70947	7.70637	LOC220930	AK026657
242325_at	69.8933	24.9085	49.0818	16.5123	5.99541	9.79682	YWHAH	AA909983
241849_at	69.8626	25.5748	49.5492	16.9562	7.874	10.0441		BE674703
226637_at	69.8626	17.2204	26.7847	13.6641	5.76312	6.98103	UBE2H	AA916831
239262_at	69.8549	26.8833	44.5885	24.1957	5.16432	8.03517		AI498395
238929_at	69.7992	38.8796	49.4903	13.9686	6.74923	8.38905	SRP46	N30132
233850_s_at	69.7834	24.4935	47.5888	16.2357	7.73724	9.64299		AL035460
204976_s_at	69.73	20.8536	42.9222	13.809	8.22266	8.30131	AMMECR1	AK023637
235132_at	69.6202	18.9577	37.2747	12.5438	9.08947	7.60936	LOC254128	BF939830
1555343_at	69.596	25.5671	34.8619	16.9511	15.1128	10.0412	MEGF10	BC020198
1569091_at	69.5548	25.2804	43.4691	17.065	25.0639	9.93478	ZNF198	BC039458
221156_x_at	69.5364	32.6382	32.2503	14.0234	5.15477	6.85397	CPR8	NM_004748
236078_at	69.4017	18.963	36.6805	12.9828	8.00831	7.61127	KIAA1609	AI333644
220260_at	69.3777	28.8643	42.4201	13.9996	6.80743	8.40606	FLJ11082	NM_018317
218221_at	69.3651	16.3332	26.8969	10.7905	7.97499	6.66279	ARNT	AL042842
210904_s_at	69.2198	28.7212	44.9353	24.7095	5.43716	9.21837	IL13RA1	U81380
238263_at	69.191	23.7519	40.1259	14.0454	9.21003	8.43124	LOC285965	AW590543
242846_at	69.1204	28.8553	19.7652	7.6781	6.29396	5.04103		T52027
227298_at	69.0844	21.1011	36.9525	13.9741	10.5449	8.39204	TRAM2	AI806330
218328_at	69.0539	25.3379	49.2194	16.7984	9.94999	9.95614	COQ4	NM_016035
228741_s_at	68.9862	20.5895	39.5496	13.6328	8.36127	8.20458	PKLR	AA569959
227040_at	68.9861	33.5334	27.2017	14.3853	5.72481	6.80849	LOC283506	AI655763
220795_s_at	68.9456	21.8795	39.0734	14.4932	8.32708	8.67793	KIAA1446	NM_020836
213723_s_at	68.9421	23.912	43.4832	15.8482	15.7117	9.42769	IDUA	AI424441
211337_s_at	68.9236	29.4493	36.6281	13.2888	6.24618	7.83189	76P	BC000966
244029_at	68.923	18.5217	32.854	12.2527	10.6381	7.4511	CPNE5	AW967768
229957_at	68.8773	22.2991	44.6814	14.7681	8.64099	8.82964	BCKDHA	BF446281
1556382_a_at	68.7917	22.1898	45.656	14.7001	9.29515	8.79209	TBDN100	AK091308
211547_s_at	68.6687	25.2788	32.763	12.8967	4.75238	7.8017	PAFAH1B1	L13387
239920_at	68.6516	22.3122	45.2206	14.7817	9.38728	8.83713	UBTF	BF436302
235983_at	68.601	21.2721	37.5602	13.9897	7.21476	8.40062	ALS2CR3	AI360167
229073_at	68.594	18.4277	17.9862	12.1899	10.1091	7.417	LOC145786	AA912476
238987_at	68.589	21.2225	43.5687	14.0551	6.40165	8.43658	B4GALT1	AL574435
230480_at	68.5637	23.4086	46.2675	15.5126	6.78477	9.24157	HIWI2	AI808955
228954_at	68.5535	23.4392	44.6397	15.5331	10.334	9.2529	FLJ33008	AW452620
239300_at	68.5512	21.4676	35.8477	14.2185	5.58201	8.52654		AI632214
240241_at	68.5241	22.4499	37.5072	14.8736	17.313	8.88788	MAPKAP1	AW511271
227158_at	68.4767	21.8221	44.122	16.9293	7.72514	8.65678	C14orf126	AU149257
223472_at	68.4613	19.6817	36.0873	13.0271	7.83664	7.87291	WHSC1	AF071594
211791_s_at	68.3972	23.9224	47.1362	15.8551	7.35577	9.43156	KCNAB2	AF044253
238769_at	68.3388	24.5747	34.8536	11.7313	6.99985	7.16862	MAP4K4	AW450572
206646_at	68.283	24.208	42.2056	16.0454	18.6287	9.53724	GLI	NM_005269
214682_at	68.2282	21.7559	43.0007	14.4108	7.71218	8.63247	PKD1	AK023376
222354_at	68.2184	20.0701	37.5189	13.2863	7.24803	8.01467	F11R	AW675655
231983_at	68.2094	20.4652	37.0508	13.5499	9.2391	8.1591		BG471870
229845_at	68.1667	24.254	46.42	16.0761	6.37476	9.5543	MAPKAP1	BF939919
205203_at	68.1547	18.3775	31.15	10.4463	6.70653	6.47914	PLD1	NM_002662
212310_at	67.9526	24.9055	46.5462	14.0049	6.04979	8.409	FLJ39207	D87742
1560939_at	67.8411	26.9831	49.7107	17.8944	20.8516	10.5679	FBXO24	AK097705
229792_at	67.744	20.1957	34.2354	13.3701	7.02968	8.06056	LOC339451	AL578103
239829_at	67.7261	19.9999	23.9894	9.45545	5.52836	5.95546	HBP1	BE221351
241453_at	67.7144	20.6403	38.3951	25.2851	6.66231	8.22317	PTK2	AA912743
211855_s_at	67.6994	27.7697	37.388	12.4206	7.0966	7.54232	SLC25A14; UCP5; BMCP1	AF155810
1558401_at	67.6942	48.7948	14.4576	10.7206	18.852	6.62541		AW953994
1554379_a_at	67.6935	23.1713	43.7749	15.3545	10.3411	9.15395	TP73	AB055066
239469_at	67.6659	20.5853	40.6496	16.0056	7.19445	8.20305	FNBP4	BF513404
244182_at	67.6041	23.7114	43.8715	15.7145	10.2485	9.35349	na	AW874029
1558821_s_at	67.5852	25.8428	46.3719	17.1348	8.88868	10.1437		AW963995
238560_at	67.5582	22.2158	43.8988	14.7175	6.89966	8.80166	NDP52	AI684710
210910_s_at	67.5525	25.2412	41.9241	20.4072	7.32113	8.27113	POMZP3	BC000487
226239_at	67.4913	21.1034	39.9574	13.9756	8.12524	8.39287	FLJ90024	AL573722
205076_s_at	67.4836	29.5938	43.9612	13.2382	8.25693	7.98837	CRA	NM_006697
1554198_at	67.4718	21.7612	34.3152	12.6387	6.69997	7.66103	SH3YL1	BC034974
216242_x_at	67.4343	22.7959	45.1525	15.1042	10.1975	9.01542	MGC13098	AW402635
211513_s_at	67.43	20.1422	37.5006	13.3344	6.17274	8.041	OGFR	AF172449
209997_x_at	67.3787	28.0545	45.9664	20.1928	35.0125	10.9673	PCM1	BC000453
236816_at	67.3331	14.8439	23.09	10.3781	7.35018	6.11272	FLJ13089	BF110370
212471_at	67.3013	25.9036	45.4928	17.1752	7.71084	10.1662	KIAA0241	BE503381
203365_s_at	67.2356	23.9552	48.0573	15.877	7.94478	9.44367	MMP15	NM_002428
216220_s_at	67.2009	23.2264	38.5307	15.3912	12.6254	9.17429	ADORA1	X68485
206205_at	67.1994	17.2205	35.4259	20.3785	5.19413	6.98104	MPHOSPH9	NM_022782
205926_at	67.1805	20.8872	37.1798	13.8314	6.39201	8.31361	WSX1	NM_004843
219341_at	67.1647	30.2131	43.9843	14.0085	7.01055	8.41097	CLN8	NM_018941
242305_at	67.1642	22.9789	42.4849	15.2262	7.8551	9.08291	na	AL518943
237703_at	67.1443	16.5321	26.9571	10.9235	7.83724	6.73395	FLJ20294	AI655394
209691_s_at	67.1376	20.8905	38.1949	13.8336	8.80005	8.31481	DOK4	BC003541
1559154_at	67.0444	24.5439	20.9111	8.57519	5.55006	5.49787		AK098001
231854_at	67.042	29.2613	43.3571	15.8983	6.99934	7.49102	KCNMB3	W63579
225438_at	67.0218	35.7631	37.7312	26.2677	5.09133	6.21373	CML66	BF445343
240260_at	66.9907	23.9727	37.0537	13.5401	5.93709	8.15371	PTPN1	AW007014
240216_at	66.9758	56.9728	13.0933	5.22419	6.25047	3.86747	ZBTB20	AI805550
226401_at	66.9412	27.1589	49.687	18.0114	9.85303	10.6334	FLJ14464	AL040631
226476_s_at	66.9213	24.2981	44.4743	16.1055	6.15358	9.5706	VprBP	AK023239
210223_s_at	66.8822	21.1179	42.3391	13.9853	7.68389	8.3982	MR1	AF010446
231548_at	66.8619	21.3948	34.2126	11.2709	6.69957	6.92043		AA018818
204353_s_at	66.8067	23.4467	37.6494	13.0915	6.84639	7.90813	POT1	BC002923
1555542_at	66.806	28.2102	43.5487	14.6223	7.19409	8.74913	FLJ36748	BC040723
229012_at	66.7673	22.5154	46.8157	14.9172	7.16232	8.912	C9orf24	AW269443
215677_s_at	66.7382	23.8548	47.3105	15.8101	8.48157	9.40654	BRF1	N91109
203431_s_at	66.6284	20.4748	32.3614	13.5563	5.83308	8.1626	RICS	NM_014715
227503_at	66.5688	19.6866	35.1435	30.2298	5.03132	5.76414		N26620
221709_s_at	66.5544	22.6767	49.0187	20.0996	7.34971	8.97145	C14orf131	BC006222
221317_x_at	66.5312	21.1054	39.4078	13.977	9.48882	8.39361	PCDHB6	NM_018939
239047_at	66.5005	22.1246	29.9442	14.6566	19.0816	8.76808	LOC159091	AW028188
1563012_x_at	66.4092	127.911	7.43246	3.25715	5.00033	3.07383		BC041971
238948_at	66.3945	24.5747	43.4883	16.2898	7.49112	9.67306		AA448858
236232_at	66.356	24.5457	49.3864	16.2705	8.90048	9.66231	STX4A	BF509528
238723_at	66.3472	28.321	43.7154	14.4162	5.34579	8.63546		AW083849
227587_at	66.3447	20.4663	38.78	13.5506	7.90209	8.1595	FLJ12949	N46431
224197_s_at	66.3158	30.7344	46.6974	14.2508	8.19045	8.54431	C1QTNF1; GIP; CTRP1; ZSIG37; FLJ90694	AF232905
222650_s_at	66.2216	21.4	40.4988	14.1734	7.13569	8.50171	SLC2A4RG	BE898559
215055_at	66.1866	22.0826	42.083	14.6287	8.51234	8.75263	LOC284208	U79265
222057_at	66.1795	24.0481	49.38	15.9389	8.26132	9.47804	MGC3731	AW002578
1559126_at	66.1723	23.5926	47.2031	15.6353	6.68033	9.30958	KIAA0690	BC042908
215239_x_at	66.1231	21.4762	49.4334	17.9475	5.52501	8.52969	MGC12518	AU132789
235207_at	66.0594	25.9533	40.6032	13.376	5.39545	8.06378		AV764634
214368_at	66.0456	23.9585	32.8316	15.8792	17.5498	9.4449	RASGRP2	AI688812
1553292_s_at	66.0015	30.153	36.6957	11.6962	5.99285	7.14969	FLJ25006	NM_144610
229438_at	65.9931	19.0768	29.6911	12.6233	10.3549	7.65263	FAM20C	AK026140
235591_at	65.9874	25.4401	16.7769	7.26454	4.76778	4.68268		R62424
51146_at	65.9859	22.0968	48.8589	14.6381	8.42889	8.75786		4870753_RC
214500_at	65.982	22.762	35.9991	12.6845	5.58641	7.68598	H2AFY	AF044286
212719_at	65.955	20.0624	28.3525	10.9874	7.67112	6.76823	PLEKHE1	AB011178
224065_at	65.8476	22.3897	40.8476	14.8334	7.24958	8.86569	HIPK2	AF207702
216014_s_at	65.8144	25.8753	41.2915	14.6419	5.4234	8.75993		AL034396
244090_at	65.7879	22.8279	33.6766	15.1255	12.4089	9.0272	ITPR1	AW594539
206816_s_at	65.7629	19.4483	36.7863	12.8713	6.80601	7.78785	SPAG8	NM_012436
241066_at	65.7389	25.031	40.4802	18.389	7.28503	9.84224	FLJ23614	BE042709
238518_x_at	65.6557	22.5774	47.7855	14.9585	9.31604	8.93485	GLYCTK	AI239772
1558831_x_at	65.6257	21.0862	36.4647	12.4319	34.0524	7.54848		BU940166
234710_s_at	65.6215	20.7651	37.9662	13.75	8.05108	8.2689	LOC56965	AK021790
244175_at	65.6024	22.4562	45.479	14.8778	7.45401	8.89021		BF223582
226098_at	65.6023	19.3221	36.4141	12.7871	7.42524	7.74189	KIAA1374	AB037795
230986_at	65.5866	28.9878	25.3292	12.1549	5.50438	6.03915	KLF8	AI821447
203189_s_at	65.5848	24.7727	48.2901	21.9896	5.24388	9.74646	NDUFS8	NM_002496
1552337_s_at	65.5596	22.8023	41.8152	15.1085	5.73222	9.01777	HOXD4	NM_014621
215505_s_at	65.5387	46.7413	19.0184	6.7015	6.37404	4.55794	STRN3	AF243424
1563841_at	65.5346	16.2798	20.8644	8.65378	6.17724	5.53839	MEIS2	AL832549
219185_at	65.4663	32.6594	35.9499	14.1426	7.22515	8.10836	SIRT5	NM_012241
243594_x_at	65.4646	23.1409	43.9793	15.3342	7.98572	9.14271	Spir-2	AA553722
213770_at	65.4516	21.5954	39.207	14.3038	18.9106	8.57348	KSR	U43586
231151_at	65.4451	23.2675	47.1117	15.4186	9.3239	9.18947	SAPAP3; DAP3; DLGAP3	AL122010
228506_at	65.4257	22.94	18.8532	7.33755	5.40094	4.87067	FLJ20003	AA009947
205387_s_at	65.3536	19.6038	32.5493	12.975	7.11556	7.84449	CGB	NM_000737
225784_s_at	65.3472	22.163	42.5927	14.6823	9.68018	8.78223	HCA127	AU150745
205025_at	65.3114	31.1505	42.1529	13.8653	6.17492	8.33222	HKR3	NM_005341
219700_at	65.3017	24.2648	43.516	15.6312	6.84123	8.87464	PLXDC1	NM_020405
242317_at	65.2727	29.0158	46.4784	16.8018	5.39989	8.28511		H10661
208504_x_at	65.2449	22.246	41.3725	14.7376	6.92936	8.81276	PCDHB11	NM_018931
1554154_at	65.2407	24.3337	48.2022	16.1293	9.68186	9.58381	GDAP2	BC013132
234586_at	65.1875	21.6783	31.6287	14.3591	12.1639	8.60395	SARDH	AF129266
219372_at	65.1662	21.5283	32.4037	19.4419	7.91937	8.54883	CDV-1	NM_014055
221408_x_at	65.1657	29.6226	35.8667	11.3671	7.90736	6.97221	PCDHB12	NM_018932
208277_at	65.1582	23.4085	48.208	15.5126	8.24272	9.24156	PITX3	NM_005029
214847_s_at	65.1139	19.8402	33.529	13.1328	10.4767	7.93073		BG111168
36830_at	65.0769	29.8427	30.2727	12.3601	6.21795	7.50941		4874403_RC
237393_at	65.0345	17.6202	28.5416	11.6506	9.37727	7.12505	na	AW083054
227024_s_at	65.021	23.7857	48.8811	15.764	9.68529	9.38098	MRPL55	BE672196
218179_s_at	64.9574	19.4533	33.8395	21.7693	4.76805	7.78966	FLJ12716	NM_021942
232180_at	64.9098	30.9456	45.1687	21.3677	22.8339	10.9129	UGP2	U00954
203801_at	64.8377	22.8872	34.9695	12.1718	4.94324	7.40715	SIP	AA013164
232051_at	64.8314	23.4004	45.6177	15.5072	6.51002	9.23855	MGC10992	BC004307
213623_at	64.7983	20.5954	27.3344	10.8708	6.28831	6.70577	KIF3A	NM_007054
236764_at	64.792	12.7193	17.662	7.9979	6.56069	5.20263		H49911
235300_x_at	64.7119	16.3376	26.644	10.7934	7.90494	6.66433	ZNF363	AW236209
220443_s_at	64.6862	18.9227	24.9909	10.0066	7.25699	6.24576	VAX2	NM_012476
205600_x_at	64.6629	22.8211	45.7383	13.0948	7.38756	7.90991	HOXB5	AI052747
213057_at	64.4938	22.0482	42.2507	14.6057	8.46894	8.73995	ATPAF2	AW118608
1560763_at	64.4893	46.0624	12.1764	6.28979	6.42346	4.35989	KIAA0934	BC033548
231843_at	64.3548	22.9682	48.6668	21.7692	7.57	9.07899	DDX55	AB046815
235033_at	64.3456	31.9966	38.4483	13.5491	5.3499	7.40648	NPEPL1	AL577823
216183_at	64.2756	24.1075	49.157	15.9785	10.0146	9.50006	TGM2; TGC	AL512703
34408_at	64.234	21.3663	43.3009	15.3626	5.71109	8.48933		4895292_RC
235862_at	64.1971	22.4485	41.2311	14.8726	8.27542	8.88735	RAI1	AA954908
220399_at	64.1534	19.7106	31.8143	15.2153	5.75382	7.88344	FLJ22639	NM_024796
239729_at	64.1519	54.7073	26.0844	9.455	15.1255	5.95523		BE066500
239824_s_at	64.0966	24.1583	44.2101	16.3572	7.47719	9.51885	MGC10744	BF971873
236889_at	64.0771	14.0632	24.3249	9.27123	7.59634	5.85904	FLJ12750	AI911084
225713_at	64.0604	22.4075	45.2014	14.8453	6.34027	8.87224	STK11IP	AV727346
238320_at	64.0562	28.0903	48.6489	14.5431	7.65509	8.70543	TncRNA	AV659198
205750_at	64.0038	24.3642	44.6826	16.1495	8.05539	9.59508	BPHL	NM_004332
227924_at	63.9446	34.6481	45.4498	15.4049	16.6222	9.18188		BF571256
234922_s_at	63.9149	25.7304	46.3231	17.0599	17.4935	10.1019	KIAA1357	AK000699
1555886_at	63.9069	16.6404	28.8795	10.9958	5.99506	6.77273	C6orf210	BC029491
215032_at	63.8404	22.3072	44.7842	14.7784	7.63649	8.83531	RREB1; FINB; LZ321; RREB-1	AK022442
232085_at	63.8344	22.9644	41.5983	15.2165	8.53978	9.07756	MAPK8IP3	AK024437
220412_x_at	63.7757	25.9238	46.4374	13.2516	8.0732	7.99568	KCNK7	NM_005714
238042_at	63.7657	20.3734	41.8177	13.4886	7.52574	8.12551	ULK1	AW134485
238144_s_at	63.7412	18.3121	35.4724	12.1127	9.53927	7.37513		BF514993
232269_x_at	63.6178	23.8271	49.8161	15.7916	9.747	9.39627	MGC2601	BE965311
222652_s_at	63.6083	18.2162	32.9401	11.6426	9.16595	7.12075	BM045	AW089880
202839_s_at	63.5607	24.2394	49.9856	14.5701	5.24989	8.72033	NDUFB7	NM_004146
223702_x_at	63.5219	25.0364	48.5651	16.5975	7.49157	9.84425	FTCD	AF169017
214386_at	63.4966	15.6824	28.117	10.3552	7.9749	6.43068	HMX1	AI939402
235634_at	63.4556	22.8948	24.8181	12.6383	14.0266	7.66081	PURG	BE503391
216938_x_at	63.4112	24.4812	41.8817	16.2275	11.3345	9.63841	DRD2	S69899
215685_s_at	63.2832	22.518	42.1224	14.9189	10.5993	8.91295	DLX2	BE792224
244872_at	63.1888	24.0987	48.3492	15.9726	5.47812	9.49679	SYNCOILIN	BE514107
227941_at	63.1811	23.3197	48.7058	15.4534	11.171	9.20875		AW327931
231884_at	63.1267	22.4468	47.0922	14.8715	10.2026	8.88674	LIP8	AL137669
201915_at	63.0971	19.4401	34.9611	12.8658	5.27738	7.78488	SEC63	AI806665
226861_at	63.0755	26.0912	31.7377	12.1832	6.90182	7.41337	ASB8	BF223343
228395_at	63.0744	22.9062	38.7329	15.1777	6.92836	9.05609	AD-017	AI762431
204316_at	63.0627	26.028	46.6382	17.2581	22.3383	10.2125		W19676
212413_at	63.0531	20.3782	31.9236	15.5996	6.10545	7.81438	2006-09-06	D50918
208056_s_at	63.0436	21.625	41.026	14.6891	7.4617	8.58435	CBFA2T3	NM_005187
235176_at	63.0408	12.9575	23.0008	8.52981	6.81095	5.47451	MGC45380	AA927918
227161_at	63.0191	22.4446	44.2736	14.87	9.65388	8.88591	C7orf3	AI419857
229961_x_at	62.9793	20.9326	31.0243	13.8617	6.13408	8.33026	FLJ44968	AI871270
209584_x_at	62.8897	21.692	44.5977	14.3682	10.3404	8.60897	APOBEC3C	AF165520
236107_at	62.882	22.4514	44.9956	14.8745	10.4137	8.88842	FLJ13855	AA147920
40020_at	62.8197	18.6679	31.955	12.3503	8.04627	7.50413		4858618_RC
32699_s_at	62.8135	24.0662	47.5869	14.7117	8.28169	8.79845		4865428_RC
234991_at	62.7845	19.1	38.5563	16.4533	7.14949	7.66108	MGC11349	AA702187
207287_at	62.7545	14.5445	22.1258	9.5936	7.86051	6.02797	BIN3	NM_025026
1555193_a_at	62.7533	27.0787	23.7187	9.72523	4.88307	6.09723	ZNF277	BC020626
233572_s_at	62.7412	24.1084	47.6122	15.9791	18.0451	9.50037	FLJ11362	AK024395
211151_x_at	62.7282	28.4137	39.7848	12.6175	5.70015	7.6495	GH1	AF185611
215720_s_at	62.7215	21.6169	41.1066	14.3181	5.88863	8.58137		AL031778
240617_at	62.6746	22.2858	44.848	14.7641	8.5001	8.82743	NFKBIL2	BF111950
204007_at	62.671	29.6793	34.6158	16.5852	7.12525	7.02156	FCGR3A	J04162
207565_s_at	62.6586	16.131	31.4496	10.6553	6.16611	6.59053	MR1	NM_001531
243629_x_at	62.6491	21.3117	34.9161	14.1146	14.0017	8.46931		AI140985
218452_at	62.6197	21.0818	38.339	13.9612	5.64259	8.38494	SMARCAL1	NM_014140
213882_at	62.614	17.6953	21.7652	11.1512	4.50667	5.90237	BBP	AA012917
1555998_at	62.6061	22.9532	47.6867	15.2091	8.08575	9.07344	ATP5H	BE646027
205447_s_at	62.6029	22.2556	44.7383	17.3217	6.68639	8.81632	MAP3K12	BE222201
237875_at	62.5859	22.3167	27.0048	10.5911	9.81182	6.55629	STK10	BE501281
226105_at	62.5815	22.4159	23.2964	7.69801	5.92503	5.05104		AI672489
204144_s_at	62.5785	22.9683	36.0924	12.9719	8.01259	7.84275	PIGQ	NM_004204
214132_at	62.4972	24.09	40.1987	12.7211	8.52544	7.70593	ATP5C1	BG232034
235123_at	62.4445	15.8481	29.0437	10.4661	7.46336	6.48964		AI951144
243228_at	62.4176	21.5535	39.1471	14.2758	8.72548	8.55808	GTF3C4	BF980709
216305_s_at	62.3842	29.3678	37.5933	13.7512	6.15751	6.9434	MRPL19; RLX1; RPML15; MRP-L15; KIAA0104; MGC20675	AC005034
229786_at	62.3781	23.6071	47.8606	15.645	7.84969	9.31495	RWDD2	AI955001
236796_at	62.3364	25.5	41.1855	24.7369	27.9322	9.33622	BACH2	AI052447
209889_at	62.3327	23.3322	46.0523	15.4618	25.9603	9.21338	SEC31L2	AF274863
236744_at	62.3206	18.4572	31.5698	12.2096	10.7305	7.4277	PHP14	BE502037
212583_at	62.3136	21.8029	42.5254	14.4421	8.60398	8.64975	AQR	AB011132
228577_x_at	62.2435	23.8031	33.7321	19.1845	5.93498	7.44589	KIAA1229	AI338465
244868_at	62.2336	30.597	18.3279	7.66345	7.79223	5.03366	ZHX2	AA001941
235776_x_at	62.2308	19.5946	38.0387	12.9689	7.67199	7.84115	LOC158314	BF591554
201793_x_at	62.2019	26.0502	44.9032	13.1912	8.08224	7.96266	C1orf16	BF509099
231224_x_at	62.194	20.3119	27.8228	13.4476	12.9507	8.10301	PRKAG2	BE466158
204993_at	62.1922	23.3567	44.6429	15.4781	8.39239	9.22241	GNAZ	NM_002073
239498_at	62.1889	20.6402	34.2586	13.6666	11.2045	8.22312		AA873020
229226_at	62.0856	20.8821	39.9992	13.828	6.20263	8.31174	MMS19L	BE465026
239193_at	62.0695	20.2666	36.6	13.4174	5.52553	8.08646	FUBP3	BF060981
227144_at	61.9624	31.2439	46.8163	25.5601	5.74692	7.18014	KIAA0930	AA476916
202792_s_at	61.8993	16.3361	29.215	10.7924	7.33825	6.6638	KIAA0685	NM_014678
215513_at	61.8757	18.146	18.0168	7.93592	6.50532	5.17119	HYMAI	AF241534
235913_at	61.8418	17.0924	33.0972	11.2979	6.50109	6.93497	na	AI285722
224229_s_at	61.8345	17.1148	28.8666	14.3582	5.21141	6.94304	AKT3	AL117525
244015_at	61.791	17.4191	21.7774	8.20595	5.6926	5.30854		AA704163
230357_at	61.7907	23.1079	27.6974	9.32017	5.28834	5.88462	GMDS	BF510863
235368_at	61.7219	22.4424	31.7349	14.8686	16.8399	8.88512	ADAMTS5	AI123555
230492_s_at	61.7012	24.2103	48.3151	15.0332	6.93743	8.97615	KIAA1434	BE328402
214144_at	61.6962	22.1027	43.8646	14.642	9.47471	8.76	POLR2D	BF432147
232582_at	61.6656	19.4182	19.6711	8.71196	7.14962	5.56842	LDB2	AU147267
242457_at	61.6542	49.4135	12.5698	5.4206	4.83807	3.95572		AW451107
220574_at	61.6401	25.519	39.4715	17.4719	23.368	8.86506	SEMA6D	NM_024966
243589_at	61.6124	35.4109	21.9828	10.8151	13.3759	6.26446	DKFZP727C091	AI823453
228282_at	61.6031	27.5609	38.432	13.3062	5.72987	8.02558	MGC33302	AW611550
215134_at	61.5974	23.1521	46.2473	15.3417	8.44475	9.14685	PI4KII	H84390
206980_s_at	61.5872	21.8428	36.0087	12.7231	5.42052	7.70703	FLT3LG	NM_001459
1554023_s_at	61.5857	17.9198	33.6094	11.8508	7.91914	7.23322	KIAA1173	BC036050
234317_s_at	61.5685	19.3859	39.6649	12.8296	6.59978	7.76512	DKFZp762K222	AL390216
1563946_at	61.4879	20.9907	39.518	13.9004	12.975	8.35155		AK026890
222206_s_at	61.4699	30.2848	33.8321	10.8414	6.15014	6.69003	LOC56926	AA781143
1557193_at	61.4309	32.8148	42.3764	12.4017	5.95937	7.53203	PTPN2	AI085450
233851_s_at	61.4089	24.4094	48.2067	14.8809	7.56457	8.89194	TOR3A	AJ299441
244732_at	61.4065	20.8147	47.4307	13.7831	5.07776	8.28706	CYP20A1	R06827
242466_at	61.3825	24.6016	46.969	16.3077	46.5995	9.68303		AW611560
230954_at	61.3557	16.7736	41.8253	29.8902	4.72499	6.82051		AL034550
204854_at	61.3343	19.8301	38.2907	13.1261	7.79571	7.92706	LEPREL2	NM_014262
218044_x_at	61.3279	19.0348	34.5786	12.5953	6.83466	7.63738	PTMS	M24398
219512_at	61.3071	15.6664	30.3446	10.3445	5.72127	6.42498	C20orf172	NM_024918
1555461_at	61.2996	21.6342	44.0773	18.3433	5.82819	7.85568		BC015866
224673_at	61.2972	18.201	38.171	12.0385	6.47866	7.33491	LENG9	AI613244
211450_s_at	61.2731	50.2528	37.5439	11.7581	5.67049	7.18312	MSH6	D89646
205511_at	61.2471	26.1822	23.0843	8.29442	5.41743	5.35375	GABPB2	NM_017976
240194_at	61.1983	37.878	29.4196	10.329	10.5834	6.41671	LOC340281	AA406397
244474_at	61.1951	23.3128	49.1617	15.4488	5.66683	9.20618	RANBP9	BE549780
205224_at	61.184	22.757	48.2178	16.2238	8.93281	9.00107	SURF2	NM_017503
244659_at	61.1441	20.0094	26.4151	10.7439	7.35879	6.63787	TRIP12	AL120025
235495_at	61.1321	18.902	34.962	12.5066	7.07442	7.58912	MGC20255	BE731290
232396_at	61.0992	46.2099	18.7548	7.51628	11.2877	4.95985	DKFZp547K1113	AV711227
209696_at	61.0956	28.8184	43.2855	13.8432	6.05574	8.32011	FBP1	D26054
225250_at	61.0023	25.2166	34.0198	24.1609	6.27427	7.17781	STIM2	N48266
239276_at	60.9959	17.4762	34.1738	11.5544	8.66539	7.07314		AW247145
1559127_x_at	60.9082	23.1109	48.1442	15.3142	9.48931	9.13164	KIAA0690	BC042908
242736_at	60.8704	18.4515	31.4617	16.232	6.24522	7.42564	SORBS1	AI377221
228558_at	60.8592	21.1327	43.3743	13.9952	8.23101	8.40363	C14orf80	AL518291
213381_at	60.8469	21.7546	43.6079	13.8763	7.47511	8.33827		N91149
1566001_at	60.6825	12.719	19.6799	8.36973	6.86546	5.39231	ANKRD11	AK096064
210045_at	60.649	24.765	44.9265	13.6746	6.85018	8.22752	IDH2	AU151428
232463_at	60.6451	22.7456	40.6806	15.0707	6.72068	8.99686		T77995
222604_at	60.6077	17.7179	32.3051	11.7159	5.22283	7.1603	GTF3C3	AI608833
244580_at	60.5991	21.5494	39.6832	14.2731	20.0265	8.55659	SCUBE3	AI167482
211432_s_at	60.5656	24.694	47.971	16.3693	19.0966	9.71728	TYRO3	U05682
210161_at	60.5284	24.3459	47.5051	16.1373	9.49314	9.5883	NFATC1	U08015
211806_s_at	60.5115	23.1555	46.2908	15.3439	8.26355	9.14809	KCNJ15	D87291
1554410_a_at	60.5063	31.353	47.1384	14.0916	7.39595	8.45665	WBSCR16	BC040695
233605_x_at	60.5033	18.1101	34.7121	11.9778	5.80131	7.30202	HNRPM	AK022050
220284_at	60.4947	23.3221	47.1259	15.455	9.8532	9.20964	DKKL1-pending	NM_014419
227546_x_at	60.383	19.4622	38.7063	24.0557	6.15283	7.46166	AKIP	AI738987
223274_at	60.381	23.5221	45.6109	15.5883	15.4156	9.28354	TCF19	BC002493
210177_at	60.3714	22.3087	47.7108	14.7794	8.30713	8.83587	TRIM15	U34249
235836_at	60.3347	24.3728	17.2495	7.43965	6.09885	4.92155	FLJ46603	N51413
233064_at	60.3203	22.4866	41.1793	14.898	18.8348	8.90139	LOC388494	AL365406
224303_x_at	60.3114	21.9401	44.6106	14.5336	5.81385	8.7002	NIN	AF223938
208055_s_at	60.2417	29.3369	31.7561	10.5963	4.86407	6.55907	DKFZP564G092	NM_015601
234258_at	60.2165	25.4921	23.4948	10.6078	9.22565	6.5652		AL137331
1556306_at	60.157	16.3816	16.3255	8.28282	5.53889	4.98027	MLL5	AA082707
227189_at	60.1465	19.7488	36.445	13.0719	7.33809	7.89739	CPNE5	AB046819
227657_at	60.1316	18.5311	36.9097	14.7676	7.94605	7.45451	RNF150	AA722069
1553117_a_at	60.0527	43.484	43.0388	14.0482	6.261	8.43282	STK38	NM_007271
222403_at	60.0489	18.8578	41.2853	13.6777	6.47379	7.57306	MTCH2	AV756532
205771_s_at	60.0122	38.8678	46.7711	14.3311	5.64908	8.58852	AKAP7; AKAP18	AL137063
214959_s_at	60.0077	27.026	36.4836	14.4125	5.04694	7.23709	API5	AF229253
243076_x_at	59.9744	19.4255	39.5578	12.8561	7.21457	7.77956	GLI4	BF002450
232089_at	59.9682	20.5587	47.551	13.5501	6.97687	8.15921	TIGD7	AI765123
241508_at	59.9215	14.9424	26.0033	9.86002	6.14035	6.1683	ANKRD12	T63605
227377_at	59.8646	22.0123	42.3013	14.5817	16.8431	8.72675	IMP-1	AK022784
221293_s_at	59.8583	22.409	45.042	14.8462	9.39414	8.87279	DEF6	NM_022047
1569578_at	59.8556	26.3293	24.198	8.81438	5.73054	5.62139	ANKRD11	BC028913
224501_at	59.7818	21.9106	46.0084	14.5139	9.91728	8.68934	MGC13275	BC006300
238473_at	59.7791	23.8104	48.7812	15.7805	8.3856	9.39012	na	AI536797
231018_at	59.772	22.8554	43.7183	15.1439	6.89675	9.03736	na	BF195936
229656_s_at	59.7498	21.9895	49.6162	21.0046	7.86587	8.71837	na	AA236463
227890_at	59.7269	22.6221	40.5517	14.9884	14.7922	8.95133	na	AL524643
207482_at	59.6993	20.9508	43.1456	13.8738	8.91701	8.33694	C20orf10	NM_014477
241959_at	59.6755	24.3523	30.5593	16.5655	4.74994	6.62191	APC10	AW025455
227575_s_at	59.6498	22.5701	36.7343	12.4563	5.9463	7.56171	C14orf102	AI653729
228451_at	59.6029	21.4004	43.3921	14.1737	8.26212	8.50187		BF432487
238774_at	59.5765	22.281	13.7821	6.25349	5.1247	4.34262	LOC284058	AW960454
214384_s_at	59.5567	20.2544	31.5204	13.4092	14.2753	8.08199	MBD6	BF446672
1568964_x_at	59.5369	21.7296	36.812	14.3933	6.77333	8.62281	SPN; LSN; CD43; GPL115	BC035510
240467_at	59.5106	18.5344	17.5915	7.07046	5.53677	4.73843		AA947873
227468_at	59.5014	17.1959	25.3603	11.3671	9.32759	6.9722	CPT1C	AL565745
211599_x_at	59.487	21.6135	40.4163	14.3158	8.56944	8.58011	MET	U19348
223981_at	59.4373	26.4713	16.6113	6.88658	5.44538	4.64815	NIN	AF223937
244251_at	59.3961	14.7364	25.0032	9.67818	6.90545	6.07246	LCP2	BF363430
1560059_at	59.3318	20.3861	44.7584	13.4971	8.17223	8.13016	FLJ20847	BM452172
218822_s_at	59.2566	22.6818	48.6981	15.0281	9.40212	8.97332	NPEPL1	NM_024663
243546_at	59.2337	19.5672	32.5322	12.2668	12.9648	7.45876	SESN3	BF514585
35179_at	59.1889	21.4982	37.3952	14.2389	6.63277	8.53776		4870619_RC
238587_at	59.1147	22.3538	47.0404	14.8095	8.28563	8.85247	KIAA1959	AI927919
228666_at	59.1099	20.5428	37.4356	13.6017	8.75894	8.18749	MGC61550	AA888945
1567410_at	59.0963	23.8652	49.4321	15.817	24.504	9.4104	ZNF135	X65231
240552_at	59.0957	23.6933	17.2176	8.2908	6.95172	5.3519	MTHFD1L	AA811452
218899_s_at	59.0917	19.6484	30.8382	14.019	5.64939	7.86077	BAALC	NM_024812
231638_at	59.0062	29.3174	43.2581	13.3621	7.85899	8.05617	MGC52282	AA400057
1564683_at	58.9811	23.2359	49.1809	15.3975	9.63214	9.17779	TBL3	BC033227
243117_at	58.9331	19.2536	40.2093	16.1616	7.6071	7.71696	BNIP3	AL038973
225604_s_at	58.9056	21.7398	37.9196	12.9542	5.46823	7.83312	C9orf19	AA284532
207011_s_at	58.8659	15.0216	26.3748	9.66987	7.51229	6.06808	PTK7	NM_002821
217538_at	58.8202	19.9297	34.7048	13.1926	5.90009	7.96338	KIAA0397	BF347113
238923_at	58.7918	22.9804	27.3986	10.5938	6.6706	6.55771	SPOP	AW449169
229691_at	58.703	19.2923	33.9785	12.7672	8.51749	7.73106		BF221887
35148_at	58.7009	20.3761	35.4529	13.4904	6.60051	8.12651		4870398_RC
229884_s_at	58.6967	24.3723	46.0363	13.5328	5.94991	8.14974	MRPL2	AA187325
236250_at	58.6882	18.508	35.7254	12.2436	7.50231	7.44614	AFG3L1	AI859065
235618_at	58.6638	21.2968	49.7216	22.4097	6.37508	8.46382	KIAA1084	AA824285
226139_at	58.6495	19.3445	34.4816	12.802	9.8535	7.75004	DKFZp761B107	BE670598
220219_s_at	58.6176	20.4142	36.8959	13.5158	9.20069	8.14043	FLJ10120	NM_018001
223558_at	58.5962	23.3611	49.0908	15.481	7.94928	9.22402	HSPC043	BG391217
237269_at	58.5279	65.5555	11.7262	5.13998	5.49881	3.83003	MDS1	AW452823
231584_s_at	58.507	17.318	29.4034	11.4487	9.13934	7.01616	BCAS4	BE503623
1569276_at	58.4978	22.8303	44.1249	15.1272	8.74245	9.02811	FLJ10305	BC014134
230676_s_at	58.439	20.256	40.8105	13.4103	8.18284	8.08258	FLJ10936	AW663887
213833_x_at	58.4144	27.7723	33.935	10.3898	5.91106	6.44907	MGC2198	AA931929
1566156_at	58.356	22.7226	47.0703	15.0554	9.63504	8.9884	na	BC029166
214289_at	58.3543	15.1428	19.7702	7.61626	6.24712	5.00995	PSMB1	W86293
241448_at	58.3512	16.443	22.985	10.8639	8.9155	6.70207		AI494500
208505_s_at	58.3458	20.1281	38.9487	13.325	9.23625	8.03585	FUT2	NM_000511
206380_s_at	58.3012	24.4339	36.6375	19.4279	5.80003	7.6361	PFC	NM_002621
205972_at	58.295	21.9052	41.45	14.5104	8.20021	8.68737	SLC38A3	NM_006841
242490_at	58.2298	28.216	41.1133	11.958	5.92521	7.29126		AA564255
229907_at	58.2285	22.2902	28.8958	10.0863	5.53154	6.28796	SLC18A2	AW058634
212898_at	58.2178	20.9492	41.8778	13.9126	5.66591	8.33633	KIAA0406	AB007866
210544_s_at	58.1968	25.6391	48.4044	16.9991	23.7775	10.068	ALDH3A2	BC002430
204247_s_at	58.1844	26.2879	36.4225	11.4461	6.94896	7.01476	CDK5; PSSALRE	NM_004935
209298_s_at	58.1287	25.6025	28.8839	12.9762	4.23549	6.41854	ITSN1	AF114488
231237_x_at	58.1232	18.0864	33.5273	11.962	5.56513	7.29346	E2F5	BF434182
214813_at	58.0972	24.355	38.8513	17.6446	5.38524	6.47477	ZNF75	W90796
241709_s_at	58.0773	26.643	30.6375	9.65969	5.69814	6.06273	DOCK1	AA599017
216919_at	58.0379	20.4363	34.7528	13.5306	16.2196	8.1485	TP53I11; PIG11	U79302
214101_s_at	57.9228	39.4057	13.7019	9.09627	13.2407	5.76777	NPEPPS	BG153399
202744_at	57.9025	30.6513	43.8017	16.524	5.7237	7.22914	SLC20A2	NM_006749
1554557_at	57.8884	18.6288	26.3913	10.1001	5.12921	6.29525	ATP11B	BC033880
228422_at	57.8535	24.624	49.8938	16.3227	25.7601	9.69133		AL540045
240692_at	57.7833	23.096	49.5856	22.5187	19.3569	9.12614	na	AI809153
228800_x_at	57.758	17.5621	32.4941	11.6118	9.26631	7.1041	AKIP	BE463815
224180_x_at	57.7121	20.5299	43.4772	16.0669	8.8785	8.18276	LOC51057	AF131737
211374_x_at	57.6835	19.2903	34.2176	12.7658	19.9244	7.7303		AF116715
208342_x_at	57.6717	18.5413	29.5136	12.2658	7.0845	7.4582	CSH2	NM_022645
216064_s_at	57.6456	28.8091	47.1076	15.0371	5.34263	8.47297	AGA	W27131
243649_at	57.6187	13.2549	20.846	8.72934	6.91214	5.57741	FBXO7	AI678692
214829_at	57.5946	26.1861	32.2394	9.92608	6.05214	6.20318	AASS	AK023446
208393_s_at	57.5917	21.6809	44.2719	15.2297	6.67196	7.12456	RAD50	NM_005732
1556971_a_at	57.5911	22.2325	43.0817	14.7286	9.20069	8.8078	na	BC029589
205841_at	57.5308	25.5045	43.3374	16.1105	4.88002	7.72874	JAK2	NM_004972
226341_at	57.4673	18.5732	40.9859	12.2871	6.33259	7.46976		AI535737
243091_at	57.4322	15.4447	30.4764	10.1962	6.66957	6.3462	CRYZL1	BF435599
232513_x_at	57.3793	20.3879	39.8977	13.4983	8.85354	8.13082		AI634422
58994_at	57.3017	21.5942	42.4424	12.2333	6.72412	7.44058		4854074_RC
223603_at	57.2676	18.7732	29.9135	12.4206	11.4087	7.54234	ZNF179	AB026054
225800_at	57.2332	16.277	33.8352	10.7529	5.84659	6.64268	JAZF1	AI990891
239478_x_at	57.2125	17.0547	25.4794	11.2727	5.39204	6.92143	C14orf118	AI761411
231573_at	57.1896	20.1557	39.5514	13.3434	7.794	8.04594	FATE	AA460295
244382_at	57.1388	22.3267	22.0384	8.73806	6.05001	5.58191	TBC1D10	AI393740
177_at	57.1333	12.8685	23.1199	8.12215	5.66308	5.26581	PLD1	U38545
242889_x_at	57.1331	16.6403	28.3081	10.9957	12.7961	6.77269	FUT8	AI820076
222197_s_at	57.0232	18.6889	35.4181	12.3643	10.1631	7.51173	LOC388389	AF131813
243338_at	57.0056	34.9365	40.3493	11.8165	6.36704	7.21467	CSNK1A1	AI674461
203920_at	56.9778	22.2646	46.1532	14.75	6.95224	8.81963	NR1H3	NM_005693
239296_at	56.9758	36.6553	14.6938	5.7113	5.70439	4.08855	ZFHX1B	AI623184
212853_at	56.9747	20.2363	39.7784	13.3971	8.51031	8.07538	KIAA0276	AA779297
219246_s_at	56.9576	19.9135	43.4698	13.1818	7.55419	7.95747	FLJ13491	NM_024623
232425_at	56.911	16.7967	34.0426	11.1003	6.12979	6.82878	SNX25	AK026814
209407_s_at	56.8703	21.481	46.0992	14.2275	6.67566	8.53146	DEAF1	AF068892
1563919_a_at	56.8587	15.471	29.7925	10.2138	8.2785	6.35555	FLJ14640	AL832158
209841_s_at	56.8521	23.2073	37.7791	15.3785	15.5687	9.16723	LRRN3	AL442092
222090_at	56.8025	21.0167	23.7264	13.9178	12.0243	8.36108	ADCK2	BF509069
233417_at	56.8001	19.2254	19.0405	10.1114	8.805	6.30123	ARFRP2	AU145206
206348_s_at	56.7232	20.1777	41.0339	18.2249	6.48392	8.05397	PDK3	NM_005391
230918_at	56.6691	11.2308	17.084	6.8808	5.64206	4.64532	FGF7	BE856598
208347_at	56.6526	24.0461	42.7754	22.6435	20.5001	9.47731		NM_021024
231533_at	56.6344	15.518	29.2749	10.2452	8.08279	6.37222		AI912163
1555068_at	56.5749	17.7673	27.0308	15.1684	6.44725	7.17813	PRKWNK1	BC021121
205099_s_at	56.5745	26.9755	20.6118	8.90758	33.9965	7.89158	CCR1	NM_001295
212161_at	56.5462	17.2722	31.9718	11.4181	6.47496	6.99967	AP2A2	AA994666
219365_s_at	56.5373	22.8211	46.3402	15.121	24.1174	9.02472	MGC8407	NM_024046
1554159_a_at	56.4758	19.9983	43.2963	13.2384	4.78581	7.98845	BS69	BC034784
243638_at	56.4633	20.1419	18.7895	13.3341	11.0461	8.04087	QKI	AW137827
235894_at	56.4314	17.2125	22.1799	11.3782	9.90723	6.97818	KHDRBS1	AW444899
212000_at	56.4255	19.0923	34.423	12.6337	5.31171	7.65828	SFRS14	AB002363
240257_at	56.3996	16.878	32.3511	11.1546	8.87823	6.85795	SYNJ2	AI971212
231005_at	56.3815	20.421	37.597	13.336	20.3842	8.04188	FLJ21148	T91195
228048_at	56.3302	20.2197	34.054	13.386	12.5343	8.0693	na	AI302262
231024_at	56.3154	40.3925	30.3281	12.2125	26.9869	5.98316		H12280
205346_at	56.0929	17.5116	31.2804	11.5781	5.99804	7.08589	SIAT4B	NM_006927
214296_x_at	56.086	23.6151	46.7353	15.6503	8.67206	9.3179	IMAGE:4215339	AV721013
230246_at	56.0729	20.4664	34.7599	13.5507	13.6922	8.15953	PLAC9	AI275020
219330_at	56.0364	18.1192	32.8351	12.5033	6.74879	7.30532	MGC5338	NM_024062
222648_at	55.9873	21.9294	45.112	14.5265	8.23333	8.69625	MGC25062	BC000248
230893_at	55.969	15.817	33.0815	27.6838	4.59013	6.47858	LOC134218	AI223870
222796_at	55.909	18.9079	33.3493	12.5106	8.27948	7.59126	KIAA0632	AB014532
206610_s_at	55.874	21.7202	38.3183	14.387	9.13611	8.61933	F11	NM_000128
204974_at	55.8619	17.3382	32.9759	11.4622	5.71535	7.02343	RAB3A	AA988241
227714_s_at	55.8592	21.3511	45.1008	14.1408	9.41327	8.48375	FLJ10101	AI971522
237878_at	55.8382	20.1796	40.6317	13.3593	13.6901	8.05467	MAP2K2	H69555
230638_at	55.8345	20.7345	42.169	13.7295	8.34252	8.25767	CPLX1	AA016291
207822_at	55.6323	28.8972	18.1462	8.58783	7.03884	5.50438	FGFR1	NM_023107
240508_at	55.606	23.7682	49.3833	15.7524	9.53965	9.37452		AA831933
225837_at	55.5664	20.8624	39.1071	13.8149	8.99519	8.30453	ZNF479	AL577977
1558371_a_at	55.5261	16.5465	19.1529	8.14648	6.37508	5.27821	LOC157697	BQ899060
234118_at	55.5138	49.7866	14.5816	5.20382	5.56201	3.85839	PDE7B	AK000141
203623_at	55.5018	21.4714	48.77	14.2211	8.55048	8.52795	PLXN3	AI675453
243350_at	55.4844	21.4226	40.2552	14.1885	18.007	8.51	C5orf15	BE675229
230639_at	55.4338	19.6368	31.8602	12.9971	10.7812	7.85654		AI291524
215209_at	55.4213	14.5192	25.4314	9.57668	4.60576	6.01909	SEC24D	AU143984
1559315_s_at	55.3963	21.5	26.3523	9.45164	5.59987	5.95346	LOC144481	AK054607
224279_s_at	55.3958	24.4856	49.0105	16.2304	18.6965	9.64005	CABYR	AF295039
1555460_a_at	55.3824	20.0958	49.1861	27.3709	6.64459	8.02406	SLC39A6	BC039498
1555715_a_at	55.3567	21.7744	45.8442	14.4231	8.512	8.63927	HRH3	AF346903
235484_at	55.3559	19.4184	36.4766	14.2265	8.87912	7.77697		BE892889
208115_x_at	55.3525	16.9507	20.1905	9.63037	7.89496	6.04731	FLJ21617	NM_030897
222678_s_at	55.3336	22.7552	48.6596	15.0771	6.94427	9.0004	RP42	BF057821
230959_at	55.3088	39.4883	31.626	11.4557	46.7835	10.7505		AW072078
209416_s_at	55.3068	24.6306	49.6685	21.0876	24.1209	9.6938	FZR1	AF083810
1555543_a_at	55.3033	21.1349	45.4	13.9966	6.47796	8.40444	MCLC	AB052917
232294_at	55.2811	20.0163	42.3001	12.9468	8.17051	7.82909	LOC219347	AU145134
216260_at	55.2477	16.6484	22.0179	8.87936	5.7135	5.65506	DICER1	AK001827
238172_at	55.1573	19.7448	22.1309	9.41987	7.72277	5.93682	NDUFA10	AA192765
1552310_at	55.1472	17.9001	33.1912	18.4505	6.70554	7.22608	MGC29937	NM_144597
1559161_at	55.1167	20.2006	38.46	21.0769	5.33767	8.06234	C20orf112	AI871356
1554151_at	55.088	22.9168	46.595	15.1848	15.9044	9.06002	OGDH	BC009580
229826_at	55.0714	21.2712	45.4425	14.0875	7.58304	8.45442	LOC440957	BF573638
1560784_x_at	55.0626	18.8216	30.3021	12.453	10.9984	7.55992	C22orf1; 239AB; FAM1A	BC035326
215827_x_at	55.0415	22.1405	45.511	14.6672	7.32648	8.77392	KIAA1922	BE300056
225124_at	55.0264	18.4584	26.3335	12.2105	10.1993	7.42816	MRPL39	BF508705
226836_at	55.0058	19.6635	43.1985	13.0149	6.05098	7.86627	C6orf83	AA044813
221000_s_at	54.9923	21.3555	43.1801	14.1438	7.68321	8.48539	FKSG28	NM_030929
231189_at	54.9735	19.7565	38.0643	13.077	7.60673	7.90018	MGC40574	AA812086
239165_at	54.967	14.879	20.335	9.81755	8.0551	6.14589		AI743236
210362_x_at	54.9539	30.7431	25.1311	8.8085	4.52486	5.61835	PML	AF230409
225944_at	54.9495	20.5393	24.0777	10.0024	5.48742	6.10542	NLN	AW006938
1554095_at	54.9211	22.9186	47.69	21.4975	23.5712	9.06066	MGC20460	BC011923
241934_at	54.8975	17.9915	33.0849	11.8986	11.6059	7.25914	HNT	BF378300
236309_x_at	54.8902	21.2311	46.9781	14.0608	9.92363	8.43974	DKFZp761I2123	AA625583
224299_x_at	54.879	20.3589	35.8977	13.479	7.08825	8.12022	FTCD	AF289023
203751_x_at	54.8694	29.0928	29.78	10.1313	5.60142	6.3118	JUND	AI762296
207144_s_at	54.8265	22.6879	48.967	15.0322	7.80767	8.97557	CITED1	NM_004143
204874_x_at	54.8049	19.198	46.8291	16.2419	7.15891	7.69672	BAIAP3	NM_003933
236435_at	54.6987	20.29	14.6128	7.49196	6.14136	4.94768	ZNF292	BE219036
213430_at	54.6557	11.9689	21.6958	7.86592	6.4515	5.13576	RIPX	BF224071
218267_at	54.653	19.6402	40.9986	12.9994	5.32355	7.85779	CINP	NM_016550
204675_at	54.646	44.0083	35.0294	10.5819	5.82738	6.5514	SRD5A1	NM_001047
211619_s_at	54.6424	19.274	42.6799	12.755	7.46181	7.7244	ALPP	M13077
207798_s_at	54.5984	21.2176	27.3109	9.93438	6.69957	6.20757	A2LP	NM_017492
243529_at	54.5604	20.1241	34.8873	13.3223	7.85259	8.03438	LOC92935	BE542381
216023_at	54.5366	20.8016	36.9653	13.7743	12.8854	8.28225	KIAA0876	AK026040
234356_at	54.5348	23.8998	44.8019	15.8401	16.1086	9.42319	DKFZP434K028	AL117582
238960_s_at	54.5283	16.0541	30.1982	10.6038	6.39959	6.56307	LOC113251	AI082828
222842_at	54.4889	17.0936	28.0732	11.2987	8.16575	6.93541	EIF2C4	BE789947
244619_at	54.4871	19.4831	40.215	12.8945	6.60819	7.80051	BCL10	AA521418
32042_at	54.4809	17.6963	39.4757	19.0458	4.82197	7.15249		4864314
207832_at	54.4604	19.64	37.9891	12.9993	9.3072	7.85772	BAIAP2	NM_017451
230454_at	54.4133	32.0753	45.971	13.4904	7.19236	8.1265	LOC130026	AW470508
243416_at	54.3814	25.2122	34.7904	11.1685	5.90723	6.34567		W23691
219822_at	54.3489	16.5487	34.713	10.9346	6.14113	6.7399	MTRF1	NM_004294
237594_at	54.3181	34.5589	23.2832	7.89854	11.4432	5.15226	MSI2	BE219187
225346_at	54.2348	28.7242	42.4289	12.5011	5.42052	7.58611	LOC80298	NM_025198
207123_s_at	54.2315	18.5505	38.1579	12.2719	7.46567	7.46154	MATN4	NM_003833
219759_at	54.2101	23.1757	19.3682	8.34759	5.27502	5.38096	LRAP	NM_022350
206737_at	54.2059	23.519	48.3412	15.5862	16.1954	9.28238	WNT11	NM_004626
233689_at	54.1786	22.4254	18.6996	7.86737	8.00232	5.13649	TCF7L2	AK026816
1558975_at	54.1492	24.9626	42.7519	13.0827	7.64966	7.9033	LOC124402	BC040160
236455_at	54.1327	26.3317	38.6477	12.9812	6.56652	7.84783	MYH9	AI735068
241293_x_at	54.1018	18.1946	25.5549	12.0343	13.099	7.33259		H68862
1555624_a_at	53.9983	15.2562	20.9677	8.39485	5.07488	5.40519	SSH1	AB072357
209998_at	53.9793	20.4366	45.098	13.5308	8.42281	8.14861	PIGO	BC001030
232336_at	53.9748	16.7441	30.8351	10.4947	7.03722	6.5049	KIAA1511	AI479419
243538_at	53.9477	23.6621	38.533	11.5701	5.56522	7.08157	FBXO42	AA738314
1553646_at	53.9474	18.5795	30.3	12.2913	5.34333	7.47204	FLJ30678	NM_144657
219504_s_at	53.8708	17.0517	31.7546	11.4448	8.42197	6.92034	FLJ13150	NM_024813
222111_at	53.8568	15.0616	27.5276	9.93979	5.55875	6.21043	KIAA1164	AU145293
235305_s_at	53.8516	17.5753	40.536	11.6206	6.01476	7.10886	FLJ10948	AI903313
207281_x_at	53.8095	20.0117	40.4001	13.2473	8.12631	7.99332	VCX-2r	NM_016378
238265_x_at	53.7767	24.1317	49.2433	15.9946	15.2752	9.50901	METRNL	BF514885
219907_at	53.7442	18.9935	38.0139	12.5677	7.59034	7.62236	FRS3	NM_006653
204147_s_at	53.7142	19.7104	32.7689	13.0462	6.37515	7.88339	TFDP1	NM_007111
203061_s_at	53.6311	22.2178	48.6363	14.7188	8.26382	8.8024	MDC1	AI673553
223747_x_at	53.6254	14.8057	19.5854	9.76852	8.00892	6.12004	WWOX	AF227529
232781_at	53.6237	36.23	41.1292	11.7962	7.50431	7.20373		AA708488
243111_at	53.6212	17.2152	36.0524	11.38	7.06613	6.97913	ENTPD1	AF150317
240595_at	53.6119	16.0779	23.5024	10.6198	8.71498	6.57159	PTD002	AA928078
232769_at	53.6043	17.7041	34.9741	11.7066	8.32108	7.15531	IHPK1	AU146585
236770_at	53.5858	16.4486	30.1772	10.8676	6.71926	6.70404	LOC283507	AI127024
227709_at	53.5638	20.4118	37.7428	13.5143	5.87469	8.13957	RCN1	BE670492
1562449_s_at	53.5445	19.9002	38.1067	13.1729	8.38762	7.95261		BC043255
238176_at	53.5053	14.6328	25.9586	9.6527	5.37477	6.05905		T86196
1557970_s_at	53.4914	17.4908	29.1824	11.5641	7.22406	7.07839	RPS6KA2	BQ710550
1553954_at	53.4627	16.8338	38.7975	21.3854	6.39547	6.84209	MGC19780	BU682208
209399_at	53.4503	19.4158	40.7633	12.8496	7.21582	7.776	HLCS	D87328
1556030_at	53.4063	19.9317	41.9286	13.1939	6.01735	7.96411	SMTN	AK092487
205781_at	53.3972	18.8326	38.2507	12.4603	7.72476	7.56391	C16orf7	NM_004913
210457_x_at	53.3519	17.1567	33.7918	11.341	8.299	6.95812	HMGA1	AF176039
214830_at	53.3499	25.7138	34.542	11.7859	4.65994	6.71196	SLC38A6	AI537540
231988_x_at	53.3439	22.4003	33.5015	11.9762	31.3655	7.30111	ZNF490	AB033024
232104_at	53.3369	18.6904	47.4086	12.3653	7.95994	7.51227	DKFZp761P211	AW294742
1562144_at	53.2972	21.9607	40.4567	14.5474	16.2994	8.70778	KBTBD9	AF075103
201774_s_at	53.2071	20.5854	45.9793	13.6301	9.05036	8.20309	CNAP1	AK022511
215281_x_at	53.1998	15.8414	16.593	9.42302	9.35628	5.93846	POGZ; KIAA0461; Nbla00003	AK000199
236742_at	53.1624	15.1972	23.9662	10.0305	10.1569	6.25843	ARFGEF1	AA132172
208269_s_at	53.1534	18.8455	40.8421	12.4689	8.56897	7.56858	ADAM28	NM_021777
1558088_a_at	53.1424	16.0201	18.4252	7.41539	4.81642	4.90945	UBE2I; P18; UBC9; C358B7.1	AK093616
218952_at	53.1034	20.8025	43.8801	13.7749	6.48611	8.28258	PCSK1N	NM_013271
226796_at	53.0409	14.4845	20.301	8.24283	8.23724	5.32737	LOC116236	AI817418
221966_at	53.0375	20.5378	48.1265	13.5983	8.40015	8.18567	C11ORF4	AA813194
213916_at	53.0225	22.281	47.7938	14.7609	24.4643	8.82566	ZNF20	AU154474
209756_s_at	52.9938	13.6472	23.3319	8.99242	7.23661	5.71375	MYCN	AI871354
228090_at	52.9805	20.3773	44.3108	13.4912	6.72472	8.12694	NMNAT3	AW249913
1552719_at	52.9653	15.679	28.2507	10.353	12.1844	6.42946	H63	NM_138423
237864_at	52.9517	14.5674	15.3288	6.83567	5.09238	4.62327	RAB22A	AI990122
1559667_at	52.876	18.4882	33.6436	12.2303	9.20069	7.43895	na	BU928170
1563243_at	52.8699	17.9363	39.1665	11.8617	7.40898	7.23917		AL137408
239393_at	52.8119	14.9514	27.8819	9.86604	6.73193	6.17148	PAN3	AW510927
240794_at	52.8015	19.9043	40.8133	13.1756	8.3251	7.95411	NXF	BF437907
222777_s_at	52.8014	14.6324	25.2588	9.65245	7.46678	6.05892	WHSC1	AI770166
244663_at	52.799	27.473	24.817	14.3166	13.5606	6.93934		AI675336
1553840_a_at	52.7923	20.9467	44.7671	13.871	9.22482	8.3354	DKFZp761B107	NM_173463
219830_at	52.7766	20.7791	44.063	13.7593	8.25201	8.27402	RAI1	NM_030665
227287_at	52.7697	17.9137	31.6907	11.8467	13.0471	7.23102	CITED2	AW027167
235361_at	52.7656	15.4934	23.8724	10.2287	10.022	6.36348	STAMBP	AW842975
1569905_at	52.7462	19.2263	47.0988	12.7231	7.29178	7.70703	SCDR10	BC018336
234157_at	52.6786	23.0959	18.1742	8.61292	9.03371	5.51731	FKBP5	AK025190
231956_at	52.6653	15.1133	23.6313	8.48606	4.94962	5.45202	KIAA1618	AA976354
230842_at	52.6468	17.5652	30.9092	11.6139	8.33223	7.10523	FGFR2	AI807481
216439_at	52.6264	17.5816	35.6861	11.6248	7.56943	7.11113	ACK1	AK024904
221454_at	52.6099	19.9078	41.1034	13.1779	7.65387	7.95538	BOK	NM_014204
216584_at	52.5997	21.3128	40.6847	14.7611	15.8943	8.46969		AL031291
221109_at	52.5852	17.6769	36.0233	11.6885	12.7781	7.1455	DKFZp434C0923	NM_017598
213636_at	52.5844	17.7376	32.8299	11.7291	8.40015	7.16742	KIAA1045	AB028968
226852_at	52.5166	16.6839	32.0573	11.0249	5.95263	6.78834	MTA3	AB033092
205661_s_at	52.484	23.1786	41.8997	12.3213	5.69681	7.48835	PP591	NM_025207
238798_at	52.4471	23.2436	30.3808	11.0392	12.1465	6.79599	FLJ90013	AA811306
1567298_at	52.4261	20.8367	39.7654	13.7977	10.358	8.29512	OR2K1; HTPCRX17; HSHTPCRX17	X64991
219055_at	52.4229	19.4619	44.1254	14.9043	7.43921	7.79281	FLJ10379	NM_018079
234688_x_at	52.4186	19.1702	37.6294	12.6856	7.17637	7.6866	LIP8	AF141344
1562247_at	52.3957	18.8659	44.0936	12.4826	6.83677	7.57602	LOC286058	AL833160
243469_at	52.3502	19.625	14.5306	8.64284	7.36955	5.53274	ELF2	AI022066
214171_s_at	52.3232	20.5852	37.0642	13.6299	14.3774	8.203	U2AF2	AI810156
230541_at	52.3211	18.7725	38.3275	12.4201	7.19348	7.54207	LOC149134	AU150080
1553114_a_at	52.291	30.9637	36.9527	11.7714	13.0497	7.19031	PTK6	NM_005975
206270_at	52.2693	17.6355	31.0814	11.6608	7.48071	7.13058	PRKCG	NM_002739
1566903_at	52.269	20.1808	46.1843	13.3601	8.22448	8.0551	LRP8	AL831906
220488_s_at	52.2596	24.1282	45.2266	13.8834	7.89986	8.34219	BCAS3	NM_017679
205640_at	52.2583	20.0247	34.82	13.256	11.3603	7.99808	ALDH3B1	NM_000694
231478_at	52.2574	16.229	27.3937	10.7945	5.03124	6.62553		AI051127
211721_s_at	52.2201	15.1982	22.5573	10.0312	6.1322	6.25878	LOC90233	BC005868
217309_s_at	52.2062	17.0816	26.0783	11.2907	10.7317	6.93109	DSCR3	AJ001867
217548_at	52.1735	20.142	46.6463	13.3342	8.262	8.04092	MGC61550	AA491625
229161_at	52.0958	19.6069	31.9869	12.9771	12.7766	7.84563	LOC255812	BF055127
1556188_a_at	52.0886	19.431	37.4769	12.8597	14.543	7.78154	MGC26707	AF052118
244334_at	52.0421	18.1282	29.1087	9.90278	9.15032	6.19088	MGC26568	AA169554
206867_at	51.9837	17.1361	29.6642	11.3272	10.9135	6.95071	GCKR	NM_001486
220496_at	51.9829	21.1454	23.6688	10.6813	11.1958	6.60443	CLEC2	NM_016509
1558515_at	51.969	16.6694	25.3512	11.0152	5.76475	6.78314		AK057701
220546_at	51.903	17.852	30.619	11.8055	4.99718	7.20874	MLL	NM_024891
217671_at	51.7746	37.8783	14.3627	7.5311	8.30024	4.96726	RFX3	BE466926
1556227_at	51.7687	14.2138	23.9113	9.37207	5.79149	5.91178	VCIP135	AF088033
204555_s_at	51.7513	19.3257	41.9515	12.7895	8.04373	7.7432	PPP1R3D	NM_006242
226424_at	51.663	14.5582	23.7603	9.47591	10.9909	5.96619	CAPS	AI683754
240934_at	51.6468	23.024	46.9253	15.2563	19.2962	9.09956	C9orf42	AI801975
223879_s_at	51.6377	17.5584	35.3216	11.6093	5.59271	7.10275	OXR1	AF309387
53202_at	51.6292	19.4495	37.7731	17.9637	6.74815	7.78829		4873825_RC
230178_s_at	51.5668	18.0669	35.1678	11.949	5.55539	7.28641	STATIP1	BE672676
210610_at	51.5372	20.5564	39.3354	13.6107	14.1108	8.19245		M69176
216727_at	51.5364	15.0276	21.063	9.56241	7.84612	6.01159	STK38	AF034187
231964_at	51.5276	14.847	22.4515	9.79617	4.70078	6.13461		AL117598
217269_s_at	51.4989	22.9429	45.6214	15.2022	17.8825	9.06965		AP001672
215533_s_at	51.4616	22.4086	39.7384	11.5753	6.89984	7.08441	UBE4B	AF091093
205435_s_at	51.3983	21.8816	44.4203	14.4946	9.21802	8.67868	AAK1	NM_014911
51158_at	51.3567	17.398	40.5002	13.3573	5.68229	7.04496		4870849
237026_at	51.3536	17.5067	20.4038	11.5748	10.3606	7.08412	SORBS1	AI810489
1558822_at	51.3444	16.5203	26.3908	11.9042	6.24754	6.72972	ARID1B	AF147412
210763_x_at	51.3425	18.5805	35.3386	12.292	13.8435	7.47242	NCR3	AF031137
239439_at	51.2909	21.2352	29.9688	9.87708	6.05001	6.1773	AF5Q31	BF963382
201971_s_at	51.2395	21.8568	41.7767	12.012	5.72388	7.32055	ATP6V1A	NM_001690
200979_at	51.2049	15.4131	30.0383	10.175	5.61674	6.33497	PDHA1	BF739979
243643_x_at	51.1349	17.3288	32.3443	11.4559	6.89175	7.02003	SLC30A6	AI623693
225960_at	51.0271	18.7277	12.285	7.64803	6.27094	5.02591	ZNRF1	AI144394
205096_at	50.9645	17.0811	30.2359	11.2904	7.24997	6.93092		NM_014833
228911_at	50.9556	19.6874	40.3219	13.0308	5.83174	7.87497	ADAMTS7	AW007289
229343_at	50.932	19.533	34.0271	12.9278	13.3015	7.81871	GTSE1	AI218393
219408_at	50.9247	21.4526	33.0979	10.6568	5.39989	6.59135	FLJ10640	NM_019023
1558437_at	50.9188	19.0072	41.2203	12.5768	8.00889	7.62733	immunoglobulin epsilon chain membrane-bound form	S55277
222220_s_at	50.9056	19.8463	41.8974	13.1369	7.77545	7.93295	TSNAXIP1	AK027245
1554470_s_at	50.8817	21.979	40.1688	19.6084	5.67254	6.64281	HSPC063	BC030580
219289_at	50.8393	22.9066	25.0863	8.80902	5.72937	5.61862	FLJ20718	NM_017939
223788_at	50.7758	17.882	35.4124	11.8255	12.568	7.21955		AF116627
212065_s_at	50.7736	21.0988	46.2779	13.9725	5.19804	8.39118	USP34	AW502434
204458_at	50.7734	24.7883	39.0777	12.0251	7.12253	7.32761	LYPLA3	AL110209
214846_s_at	50.7629	19.8888	43.4222	13.1653	8.10805	7.94846	MIDORI	AB037751
204534_at	50.7245	16.0824	29.3588	10.6228	5.69993	6.57319	VTN	NM_000638
231946_at	50.7209	18.2965	32.076	12.1024	11.1316	7.3695	ZFHX2	BE673662
236813_at	50.675	21.6625	41.9458	14.3485	14.1036	8.59813	LOC118812	N21659
230801_at	50.6728	20.6666	36.5871	11.3551	6.44045	6.96573	C20orf77	AW300917
234570_at	50.6557	19.3447	19.3201	8.26053	7.04882	5.33641	ZNF71	AL137486
215828_at	50.6224	13.208	21.3043	8.53507	6.99985	5.47722	ATBF1	AL359599
225843_at	50.5892	20.9476	49.0622	13.8717	5.8442	8.33576	ZFYVE19	AW015263
240737_at	50.5492	16.9209	30.3911	11.1833	13.9849	6.87335	CKLFSF7	AI127791
229771_at	50.5022	18.512	34.8494	12.2462	8.42418	7.44756	MGC15397	AI290653
1552924_a_at	50.4007	37.5641	36.56	10.0216	6.59942	6.25368	PITPNM2	AL133612
227010_at	50.3966	19.1629	41.2348	14.8441	5.98716	7.68394	WASL	BF438330
244686_at	50.3572	20.3839	38.8774	13.4956	17.9459	8.12934	TCOF1	AI939467
235320_at	50.3496	21.102	18.371	8.4167	7.47148	5.4164	ARL6	AL138043
224267_x_at	50.343	24.6087	49.357	16.3125	7.78569	9.68568	ZAN	AF332978
222710_at	50.3422	22.8318	43.9358	15.3439	5.47004	6.7942	RNF123	BG168290
240535_at	50.3342	18.8702	34.9727	12.4854	13.5689	7.57756	LOC124245	AI343650
207147_at	50.316	38.204	37.214	25.1525	26.6997	7.59671	DLX2	NM_004405
205868_s_at	50.2487	14.4329	25.6889	9.51887	7.54768	5.98873	PTPN11	L07527
216176_at	50.2444	16.4974	31.781	10.9002	11.7294	6.72152	HCRP1	AK025343
232619_at	50.223	21.1519	47.6172	14.008	7.43975	8.41067		AL121906
211259_s_at	50.2206	19.7671	48.1467	13.084	7.84445	7.90404	BMP7	BC004248
210037_s_at	50.2138	16.9612	28.7848	11.2102	6.56789	6.88783	NOS2A	L24553
230805_at	50.1951	19.3396	48.615	16.6876	7.97472	7.74826		AA749202
240375_at	50.1738	22.1961	46.4229	14.7043	15.8975	8.79442	FLJ20477	AI798773
217019_at	50.1584	18.2853	38.7675	12.0948	5.72925	7.36543		AL137162
228814_at	50.1384	19.3035	40.66	12.7747	6.55295	7.73513	RBBP6	BF215578
231191_at	50.0766	15.6489	26.9138	10.3328	10.3769	6.41876	ANKMY1	AA932692
220242_x_at	50.0685	23.9802	25.9997	10.707	13.4929	6.61817	FLJ10891	NM_018260
232026_at	50.0586	14.875	22.5073	9.81487	5.83824	6.14448	DKFZP564G092	AK026808
229557_at	50.056	17.7031	36.4136	11.706	6.39043	7.15497	MEG3	AI638405
209231_s_at	50.0509	19.3074	46.5761	12.7772	6.88881	7.73653	MGC3248	AI038068
229092_at	50.0143	15.1792	29.0962	12.8103	7.35736	6.25207		AI420144
